# Supplementary material for: Molecular basis of genetic plasticity to varying environmental conditions on growing rice by dry/direct-sowing and exposure to drought stress: Insights for DSR varietal development
Source: Front Plant Sci. 2022 Oct 24;13:1013207. doi: 10.3389/fpls.2022.1013207 (PMC9638133; doi:10.3389/fpls.2022.1013207)
Supplement: Supplementary file 2 [file Table_2.xlsx]

## Sheet: Up-reg Leaf
Supplementary Table S2: Highly up-regulated genes in leaf of N 22 under drought stress.
Method of planting®	Direct-sown					Transplanted				Annotation
Gene ID	N22 Leaf Log2 FC	IR64 Leaf Log2 FC	N22 Root Log2 FC	IR64 Root Log2 FC		N22 Leaf Log2 FC	IR64 Leaf Log2 FC	N22 Root Log2 FC	IR64 Root Log2 FC
LOC_Os03g61160	18.4263	10.0566	1.44716	0.213853		6.72666	11.5357	-2.14218	1.47579	Expressed protein
LOC_Os06g28050	16.9322	-0.433543	8.5512	3.55799		10.3423	-7.72791	0.994911	-7.12362	Expressed protein
LOC_Os06g46740	16.4323	10.8784	5.17463	6.74758		0.0875831	11.8248	4.00614	6.70162	Early nodulin 20 precursor, putative, expressed
LOC_Os06g21210	15.849	3.22789	NA	3.75275		-2.32996	3.95768	NA	3.84921	Glycine rich protein family protein, putative, expressed
LOC_Os06g28194	15.6964	-2.26292	2.90689	3.75275		3.04761	-4.22734	-3.44778	0.406526	Expressed protein
LOC_Os07g34520	15.3034	8.43425	2.83007	0.39253		10.2799	8.63517	4.11829	0.750481	Isocitrate lyase, putative, expressed
LOC_Os12g33120	14.8144	0.327518	-6.62205	-2.69508		-2.82747	-0.833212	-2.20672	-1.22189	Expressed protein
LOC_Os08g31860	14.716	5.35327	0.559428	-1.43681		4.67355	0.631413	1.33195	1.80988	Expressed protein
LOC_Os12g33130	14.4676	1.85845	-2.44269	2.89503		-2.18104	0.489615	0.257946	0.654454	Expressed protein
LOC_Os06g51440	14.2072	14.8441	8.53013	6.50384		3.08281	10.5742	-1.59005	13.4921	Transposon protein, putative, CACTA, En/Spm sub-class, expressed
LOC_Os12g03350	13.3607	-1.95754	1.32193	1.89503		-0.738945	-4.8753	NA	1.40652	Expressed protein
LOC_Os04g33920	13.1871	16.5245	5.21571	6.4317		5.0828	14.2003	2.82233	8.93581	LTPL102 - Protease inhibitor/seed storage/LTP family protein precursor
LOC_Os03g48780	13.1811	4.93787	NA	4.74747		0.962052	8.90771	5.75951	4.98832	Cupin domain containing protein, expressed
LOC_Os08g07730	13.1196	-1.46854	2.47275	1.38109		-1.13971	-0.240482	2.31225	0.426049	Transferase family protein, putative, expressed
LOC_Os01g03320	13.0635	-3.17231	NA	-2.13262		-3.62666	2.54169	NA	3.57645	BBTI2 - Bowman-Birk type bran trypsin inhibitor precursor, expressed
LOC_Os01g41240	12.939	-1.02068	3.1573	2.73991		-0.950277	-1.2661	1.28909	1.97814	Hydrolase, alpha/beta fold family domain containing protein, expressed
LOC_Os03g38350	12.828	8.81218	-1.53605	-0.162		1.73269	0.755593	-1.44731	-1.59347	Expressed protein
LOC_Os10g42040	12.7222	-1.14842	2.90689	1.92079		1.64732	-2.01795	5.16082	-0.5764	Expressed protein
LOC_Os04g27790	12.6738	-5.72422	4.76461	1.11742		0.446586	-4.68709	-5.14821	-0.593473	Terpene synthase, putative, expressed
LOC_Os07g01340	12.6674	1.89817	-2.34314	0.666212		-1.91861	3.47607	-2.57277	1.35922	Gibberellin 2-beta-dioxygenase 7, putative, expressed
LOC_Os12g33150	12.506	-1.21377	-3.24793	-7.70674		-2.55712	-1.07524	-3.95928	-5.10654	Expressed protein
LOC_Os10g04570	12.4396	-0.173899	0.835962	1.65584		0.343663	-1.92052	2.36228	-0.774804	Expressed protein
LOC_Os04g47770	12.3216	-2.15064	-4.44268	3.75275		-0.134521	-3.77289	-5.84009	-0.178436	Cis-zeatin O-glucosyltransferase, putative, expressed
LOC_Os12g43410	12.2343	0.60004	-1	0.98814		1.82836	-0.302178	2.51574	-1.17844	Thaumatin, putative, expressed
LOC_Os09g17560	12.172	NA	NA	NA		3.96205	NA	-3.03274	NA	O-methyltransferase, putative, expressed
LOC_Os04g54180	12.0878	NA	0.885965	-5.28984		2.91728	-8.30179	0.542399	-3.29391	Serine/threonine-protein kinase receptor precursor, putative, expressed
LOC_Os04g31760	12.0781	0.539863	3.70651	4.57621		-0.0833584	-1.06257	0.887302	0.989338	Expressed protein
LOC_Os01g28450	12.0321	6.53224	7.14311	9.25551		2.12364	-4.85702	-4.44777	3.21388	SCP-like extracellular protein, expressed
LOC_Os10g38470	11.991	3.02786	3.39168	0.47416		4.45589	0.822078	1.93796	1.15711	Glutathione S-transferase, putative, expressed
LOC_Os09g13440	11.9707	-0.210239	5.02764	0.310068		1.22213	-4.27921	NA	0.991489	Expressed protein
LOC_Os12g12090	11.8241	NA	-1.70044	NA		1.55879	NA	-0.00508874	-3.03616	Expressed protein
LOC_Os10g34920	11.8202	2.08956	4.64151	4.88732		1.01962	1.60716	2.9536	4.08133	Secretory protein, putative, expressed
LOC_Os02g31860	11.8125	2.97667	NA	-2.01186		-1.57033	1.45345	-3.03274	-5.20608	Expressed protein
LOC_Os01g62600	11.785	7.3053	-5.12225	7.01561		4.66777	12.4295	-6.67397	6.45456	Laccase precursor protein, putative, expressed
LOC_Os04g10940	11.6761	1.01133	2.2713	2.76209		-1.09168	2.01181	1.29299	-3.19221	Expressed protein
LOC_Os10g02490	11.4748	1.0745	1.89616	1.40122		1.56465	-0.691218	1.588	-2.17371	Oxidoreductase, aldo/keto reductase family protein, putative, expressed
LOC_Os01g48620	11.432	-0.593148	-0.524662	-0.352897		-0.216339	-2.2179	-0.122547	-1.82443	Expressed protein
LOC_Os11g29870	11.3961	1.28716	0.0672151	0.920794		1.71467	2.4384	1.57652	0.538265	WRKY72, expressed
LOC_Os11g26790	11.3922	7.56944	7.02237	5.19042		1.84657	14.3468	6.67556	6.64024	Dehydrin, putative, expressed
LOC_Os01g65130	11.391	NA	3.74024	2.632		8.21208	-10.009	1.82499	-6.24213	Peptide transporter, putative, expressed
LOC_Os08g01910	11.3756	5.40327	-1.08746	5.48666		1.36259	7.64569	0.357481	4.11959	Expressed protein
LOC_Os05g28740	11.2337	3.58991	1.2463	5.33991		7.54891	1.542	-0.0396152	0.359854	Universal stress protein domain containing protein, putative, expressed
LOC_Os07g05365	11.2138	2.87417	6.44268	7.5601		3.39501	2.82754	2.40995	7.75609	Photosystem II 10 kDa polypeptide, chloroplast precursor, expressed
LOC_Os08g26220	11.202	1.00139	3	5.33771		-2.19277	-0.601959	-3.7697	1.18413	Expressed protein
LOC_Os03g62200	11.1961	0.359876	0.140598	-1.58302		0.252942	-1.48286	0.705175	-0.0755269	Ammonium transporter protein, putative, expressed
LOC_Os08g26840	10.9983	-0.501447	-1.76803	-0.212353		-2.63714	-1.08768	-0.811945	-3.22276	Plant protein of unknown function domain containing protein, expressed
LOC_Os01g52740	10.9862	4.91296	-0.831123	0.548706		3.32942	4.22705	0.672313	0.504471	Expressed protein
LOC_Os03g24730	10.9779	1.90862	1.42999	0.761661		0.28671	-1.31226	0.00814672	0.266014	Expressed protein
LOC_Os09g11480	10.911	2.43271	-3.52152	0.0241591		5.58984	-4.06849	-3.39443	0.279614	AP2 domain containing protein, expressed
LOC_Os01g02780	10.8771	NA	-2.58496	3.75275		-0.815368	NA	-5.25513	NA	TAK33, putative, expressed
LOC_Os09g36680	10.8395	10.8546	4.44268	1.89503		-3.80256	9.47861	-3.7697	7.25619	Ribonuclease T2 family domain containing protein, expressed
LOC_Os08g39660	10.5991	8.03474	1.58496	NA		-0.351927	-0.366804	-2.44778	NA	Cytochrome P450, putative, expressed
LOC_Os03g61150	10.5603	7.66974	0.106564	2.05338		12.6431	5.12762	-1.81449	0.4884	Expressed protein
LOC_Os08g34390	10.534	8.95558	7.75711	7.21679		1.96205	10.3108	7.42954	10.2779	Retrotransposon protein, putative, unclassified, expressed
LOC_Os10g18490	10.506	-0.918969	3.44268	5.5601		4.6174	-3.69507	NA	-4.03616	Cytokinin-O-glucosyltransferase 2, putative, expressed
LOC_Os05g49100	10.4867	10.1639	0.124696	-4.48776		0.00269424	3.32713	1.03897	-0.912204	WRKY49, expressed
LOC_Os11g36140	10.467	-3.10936	2.80735	NA		2.39119	-4.75484	2.73188	-4.03616	Receptor-like protein kinase 2 precursor, putative, expressed
LOC_Os04g34320	10.4168	-2.73611	1	5.33771		-0.590656	-3.54504	0.99491	4.8492	S-domain receptor-like protein kinase, putative, expressed
LOC_Os01g53220	10.4157	4.45317	4.94274	5.93345		6.23258	-0.888691	3.9018	1.5911	HSF-type DNA-binding domain containing protein, expressed
LOC_Os07g48010	10.3106	-1.11161	3.90257e-07	-3.13262		2.07551	-0.492335	-5.97133	-6.20608	Peroxidase precursor, putative, expressed
LOC_Os11g04860	10.3106	0.880968	0.0631101	0.414405		0.403085	-0.674552	-0.336148	-0.756413	Anthocyanin 5-O-glucosyltransferase, putative, expressed
LOC_Os07g15940	10.2884	2.15142	3.16046	3.60285		2.4981	-2.04142	2.7759	-0.663393	Legume lectins beta domain containing protein, expressed
LOC_Os03g55250	10.2772	2.591	1.848	3.7695		-2.35988	0.17063	-2.81244	0.991489	Cytochrome P450 81E1, putative, expressed
LOC_Os05g12040	10.172	0.219358	NA	-3.13262		-1.03525	1.75559	-4.44777	-3.03616	Cytochrome P450 51, putative, expressed
LOC_Os03g55020	10.172	-2.17462	4.05063	-0.327362		-1.9656	-5.37369	0.15841	-1.50908	UDP-glucoronosyl and UDP-glucosyl transferase domain containing protein
LOC_Os01g65140	10.1519	3.7461	3.61891	-0.1691		8.10517	-11.6456	2.86116	-6.49295	Peptide transporter PTR2, putative, expressed
LOC_Os02g06670	10.1352	5.11078	-3.58496	-2.13262		1.34056	2.43742	-6.97133	-3.03616	Retrotransposon protein, putative, unclassified, expressed
LOC_Os07g48730	10.1352	2.6072	-0.0380012	-1.57706		1.07753	1.10789	0.414511	0.168921	Tyrosine protein kinase domain containing protein, putative, expressed
LOC_Os01g53860	10.1352	0.566457	-0.152003	0.672638		-0.0573132	-1.06973	-2.70553	0.696033	Expressed protein
LOC_Os08g30014	10.1352	1.14472	0.708002	2.1295		-0.359876	0.475485	1.06756	0.206386	Expressed protein
LOC_Os07g13100	10.1352	6.33106	NA	NA		1.79663	0.433665	NA	-4.35809	DNA binding protein, putative, expressed
LOC_Os04g30240	10.1101	-0.0636756	2.1008	0.172565		0.24259	-0.244407	3.01661	-0.593473	OsWAK60 - OsWAK receptor-like protein kinase, expressed
LOC_Os08g26230	10.0585	-0.841773	-0.222392	2.96214		3.97941	-6.07208	NA	-3.854	Expressed protein
LOC_Os11g43790	9.9792	15.7937	-1.28204	5.49277		-0.359875	12.9018	-0.0481578	3.34869	DUF581 domain containing protein, expressed
LOC_Os10g41980	9.97765	-2.15975	-0.535332	0.939008		0.56924	-0.994429	3.82549	-4.04229	RALFL26 - Rapid ALkalinization Factor RALF family protein precursor
LOC_Os10g30560	9.96383	3.16244	-1.08377	0.0651293		-1.17357	1.66171	0.0198909	0.484351	UDP-glucoronosyl and UDP-glucosyl transferase domain containing protein
LOC_Os06g10130	9.93542	-0.111614	-2.25154	-3.03097		6.40473	-2.41433	-2.61595	-1.33632	Expressed protein
LOC_Os05g42080	9.92107	5.89837	2.94486	3.37824		2.16369	3.08598	1.49241	2.97889	Expressed protein
LOC_Os10g26940	9.89793	-0.334007	2.32193	-2.13262		4.15582	7.51047	-2.25302	-1.00851	BURP domain containing protein, expressed
LOC_Os03g55230	9.87712	NA	7.25738	4.33771		8.92829	-4.27205	8.96114	-6.20608	Cytochrome P450, putative, expressed
LOC_Os01g49230	9.86217	0.157116	NA	NA		-1.52521	0.645736	-2.44778	-3.03616	Limonoid UDP-glucosyltransferase, putative, expressed
LOC_Os09g31190	9.8318	2.52582	-1.22239	1.73793		-0.57138	3.76558	4.49741	3.16626	Slowmo homolog, putative, expressed
LOC_Os04g57880	9.80879	5.7461	5.85798	-1.68993		8.8605	-13.8141	4.51847	-4.66136	Heat shock protein DnaJ, putative, expressed
LOC_Os08g33150	9.76906	1.0746	-1	4.69911		-0.857969	-0.356339	-5.53523	5.37871	MYB family transcription factor, putative, expressed
LOC_Os10g02990	9.76906	5.7461	2.58496	NA		2.50362	-4.50179	8.13802	-2.03616	Leucine-rich repeat receptor-like protein kinase 1, putative, expressed
LOC_Os06g33700	9.75295	NA	NA	3.75275		6.33073	0.433665	-0.590051	-3.62112	Expressed protein
LOC_Os04g09604	9.72016	0.805923	9.15692	2.4144		2.32462	-2.05176	2.73188	-1.07347	O-methyltransferase, putative, expressed
LOC_Os03g21260	9.72016	10.8336	4.77259	4.42786		4.40473	7.17224	1.94911	5.8979	2,3-bisphosphoglycerate-independent phosphoglycerate mutase, expressed
LOC_Os04g51160	9.66953	3.33199	1.43534	-1.65377		-1.48063	4.8016	1.9085	0.981421	Transposon protein, putative, unclassified, expressed
LOC_Os08g24200	9.66953	5.14052	0.42553	-0.791761		2.71207	6.1923	1.7788	1.36058	Expressed protein
LOC_Os01g19740	9.66177	0.281304	4.79701	4.56305		1.09697	-1.98337	2.64699	2.18231	Calvin cycle protein CP12, putative, expressed
LOC_Os02g33060	9.65225	-1.53308	1.86434	2.32714		0.58354	-3.37369	-2.98955	-4.27155	Expressed protein
LOC_Os05g47650	9.62407	0.955499	-0.871014	-1.10954		0.531871	-1.17769	-1.17759	-0.583787	B3 DNA binding domain containing protein, expressed
LOC_Os03g37770	9.59914	5.7461	5.25003	NA		3.08281	8.69012	NA	-7.68001	Expressed protein
LOC_Os12g43440	9.58608	1.57502	1.80736	3.06953		2.2531	1.23559	0.235919	1.36393	Thaumatin, putative, expressed
LOC_Os10g34884	9.58099	-1.5197	-4.80735	-1.05345		-1.20787	1.32659	0.120442	-1.17758	RIPER7 - Ripening-related family protein precursor, expressed
LOC_Os08g30510	9.57038	NA	0.841011	5.07467		3.35284	3.19827	1.62568	-2.17843	Expressed protein
LOC_Os10g41999	9.50603	-5.10597	1.30724	-0.00151816		0.00488821	-3.68709	3.97441	-6.26307	RALFL27 - Rapid ALkalinization Factor RALF family protein precursor
LOC_Os09g09830	9.5052	-1.25452	0.237039	2.43718		1.05604	-0.769329	-1.06398	0.351385	Heavy-metal-associated domain-containing protein, putative, expressed
LOC_Os04g22120	9.49987	-1.71991	-0.810623	-1.32736		-0.145751	-3.07087	0.0795231	-3.13404	Protein kinase, putative, expressed
LOC_Os09g34214	9.48703	-0.496737	2.15815	1.58085		1.94792	-4.55898	0.917691	-2.6531	UDP-glucoronosyl and UDP-glucosyl transferase domain containing protein
LOC_Os05g25480	9.48667	1.45367	-1.80735	NA		-1.55691	0.708287	-1.89261	-2.72276	OsMan06 - Endo-Beta-Mannanase, expressed
LOC_Os09g31506	9.44714	-2.22661	-6.02764	4.75275		-2.37467	-3.45386	-5.7697	-3.03616	Dihydroflavonol-4-reductase, putative, expressed
LOC_Os01g02370	9.44714	-0.635609	-3.44269	NA		-1.52677	-2.16497	NA	NA	Receptor-like kinase ARK1AS, putative, expressed
LOC_Os10g34910	9.42138	2.23959	3.38636	3.38411		1.13557	1.28352	2.45341	3.43627	Secretory protein, putative, expressed
LOC_Os08g32930	9.4044	-0.974492	NA	3.7695		3.52392	-3.44115	NA	-6.68001	Expressed protein
LOC_Os07g48020	9.40439	-0.0577365	-6.22881	-1.17536		2.08931	-0.854841	-9.09162	-5.34836	Peroxidase precursor, putative, expressed
LOC_Os02g21009	9.38913	-1.88238	1.06756	-0.972534		-0.573855	-2.17423	1.08723	-0.155627	Sodium/calcium exchanger protein, putative, expressed
LOC_Os05g50610	9.38574	3.94728	-2.04264	-3.04304		-0.359876	4.61357	2.2729	-2.36399	WRKY8, expressed
LOC_Os03g48760	9.36468	3.48785	NA	3.11742		4.40473	8.62287	NA	3.55948	Cupin domain containing protein, expressed
LOC_Os07g34570	9.36241	0.117093	4.68853	1.7334		6.91888	-5.24854	2.49897	-0.765613	FAD dependent oxidoreductase domain containing protein, expressed
LOC_Os10g34930	9.34748	2.93831	4.46761	2.62697		1.00125	1.19835	2.64168	4.0994	Secretory protein, putative, expressed
LOC_Os11g29630	9.3433	-0.21115	-0.984403	0.963146		1.60975	1.56295	-1.69228	-0.644589	Expressed protein
LOC_Os11g41600	9.33538	1.52322	0.280628	-0.915463		1.3208	-0.39532	-0.426993	0.0498554	Expressed protein
LOC_Os07g06850	9.31755	3.41013	1.87286	1.89677		0.948962	2.15854	1.20038	1.38753	Gibberellin receptor GID1L2, putative, expressed
LOC_Os04g36610	9.29958	7.65299	-3.3339	3.75275		4.89016	-0.387365	-8.14821	-6.55972	Endoglucanase, putative, expressed
LOC_Os01g01340	9.29872	-1.07435	4.92058	3.97795		4.18654	-2.92767	2.2899	-0.336393	Light-induced protein 1-like, putative, expressed
LOC_Os11g41680	9.27721	0.15142	1.11214	-0.0309688		-4.21786	-0.244407	1.91918	-2.21238	Cytochrome P450, putative, expressed
LOC_Os07g48550	9.26552	1.12946	-1.32007	1.34126		0.89316	-0.420929	0.305103	1.36113	No apical meristem protein, putative, expressed
LOC_Os01g56420	9.26248	-1.46248	-2.64719	-3.37363		-1.90563	-1.70384	-3.04219	-2.22599	Ctr copper transporter family protein, putative, expressed
LOC_Os06g09620	9.25449	1.30342	0.86994	-5.99827		-0.189951	5.31018	0.39157	-3.95102	Expressed protein
LOC_Os01g71760	9.25449	-1.49408	2.07039	-2.77739		0.0551614	-1.66395	2.25794	-6.03616	Amino acid permease family protein, putative, expressed
LOC_Os06g04889	9.25345	5.01061	-0.175195	7.20776		0.566123	5.42266	0.759964	1.40235	Expressed protein
LOC_Os02g41710	9.1841	1.02165	-4.76461	1.31007		-2.30098	2.19656	-4.25513	-1.7634	Cyclic nucleotide-gated ion channel, putative, expressed
LOC_Os07g48040	9.18327	-0.381481	-2.58496	4.21696		2.127	-2.03894	-4.44777	-2.54767	Peroxidase precursor, putative, expressed
LOC_Os02g13620	9.18326	6.93278	0.906891	2.63199		0.154697	5.33957	-4.44777	-0.178436	Expressed protein
LOC_Os02g07170	9.17438	1.30342	1.08092	1.70659		1.45509	8.95315	4.26059	-0.220562	MYB family transcription factor, putative, expressed
LOC_Os04g30250	9.15986	-0.0678331	3.83289	1.7695		1.23458	3.19827	2.15538	NA	Wall-associated receptor kinase-like 5 precursor, putative, expressed
LOC_Os11g33394	9.15346	-1.36542	-0.893084	1.11742		0.194217	-3.92317	-2.86307	-1.40083	Plant protein of unknown function domain containing protein, expressed
LOC_Os01g18400	9.12915	4.17253	-1.8335	-1.1411		0.159498	3.06629	-0.673668	-0.62348	CHIT10 - Chitinase family protein precursor, expressed
LOC_Os01g06310	9.12085	5.72969	-2.82367	1.9947		0.940297	7.66828	-1.32861	2.40156	Glycine-rich cell wall structural protein precursor, putative, expressed
LOC_Os10g21060	9.1101	7.70029	-3.65003	-0.25443		-1.46421	3.15769	-1.84101	1.08725	Cytochrome P450, putative, expressed
LOC_Os04g22380	9.1101	0.510699	-2.44269	2.89503		-3.06032	-0.252061	NA	0.058603	Short chain dehydrogenase/reductase protein, putative, expressed
LOC_Os02g04760	9.08457	3.50854	NA	2.67264		-6.97248	1.03123	0.99491	-2.17843	Cycloartenol synthase, putative, expressed
LOC_Os10g04380	9.08457	4.96931	6.90211	3.79119		1.88805	2.99506	3.80226	4.24447	Expressed protein
LOC_Os01g54490	9.08457	-2.69035	NA	5.92267		-3.64243	-0.741907	-2.44778	-4.84351	FT-Like9 homolog to Flowering Locus T; Phosphatidylethanolamine-bind prot
LOC_Os10g04490	9.05857	-0.231166	1.02895	0.507514		0.217433	-1.42741	2.10739	-0.995162	Expressed protein
LOC_Os02g12090	9.05853	2.54347	3.76553	2.1768		-1.62291	2.55415	3.12144	0.680287	Expressed protein
LOC_Os12g41630	9.0321	3.7461	-0.384143	-1.49729		5.40473	2.07752	-2.01791	-0.551246	OsFBX463 - F-box domain containing protein, expressed
LOC_Os06g29950	9.0321	-0.603468	-0.645717	0.262272		0.300638	1.15414	0.260919	-0.638143	MATE domain containing protein, expressed
LOC_Os05g37190	9.00513	5.47335	-2.99825	-2.53534		-1.08072	5.47571	-0.585244	-0.312006	ZOS5-08 - C2H2 zinc finger protein, expressed
The value indicates Log2 Fold change in expression of the gene under the reproductive stage drought stress over the control conditions.
	N 22= Nagina 22
	IR64= IR 64.
	NA= No expression of the gene was detected.
	FC= Fold change

## Sheet: Down-reg Leaf
Supplementary Table S3: Highly down-regulated genes in leaf of N 22 under drought stress.
Method of planting®	Direct-sown					Transplanted				Annotation
Gene ID	N22 Leaf Log2 FC	IR64 Leaf Log2 FC	N22 Root Log2 FC	IR64 Root Log2 FC		N22 Leaf Log2 FC	IR64 Leaf Log2 FC	N22 Root Log2 FC	IR64 Root Log2 FC
LOC_Os05g33150	-17.9948	NA	-0.152003	6.33771		-4.80256	-2.6871	4.43759	12.3806	CHIT6 - Chitinase family protein precursor, expressed
LOC_Os02g15090	-17.7523	3.7461	-0.169925	1.84874		-7.50299	1.1341	-0.175014	7.69885	Glutelin, putative, expressed
LOC_Os06g12450	-17.2802	2.30342	-4.99999	1.89503		-0.359875	6.19827	-5.44777	5.30134	Soluble starch synthase 2-3, chloroplast precursor, putative, expressed
LOC_Os11g31330	-17.1729	5.7461	-6.835	3.39753		NA	-0.051762	-1.46452	5.9405	No apical meristem protein, putative, expressed
LOC_Os07g42390	-17.1441	-1.39702	-2.58496	3.33755		-0.359875	-0.314797	6.43759	3.54948	DUF581 domain containing protein, expressed
LOC_Os10g11580	-16.952	4.7461	-1.70044	3.70238		NA	0.340555	-0.0050888	9.46391	Histone-like transcription factor and archaeal histone, putative, expressed
LOC_Os01g01470	-16.6803	NA	-5.76461	1.7695		3.08281	2.92552	NA	4.21388	No apical meristem protein, putative, expressed
LOC_Os01g29840	-16.6142	-4.72422	-6.14312	2.89503		-1.35987	1.75559	1.99491	3.78504	No apical meristem protein, putative, expressed
LOC_Os02g15178	-16.5494	5.33106	5.6126	2.53246		-5.80256	2.63006	4.43759	7.45365	Glutelin, putative, expressed
LOC_Os02g15350	-16.4764	3.7461	-5.44268	2.53246		NA	3.92552	4.43759	5.8178	Dof zinc finger domain containing protein, putative, expressed
LOC_Os02g15169	-16.4149	NA	0.321928	1.53246		2.08281	5.19827	-1.44778	9.77993	Glutelin, putative, expressed
LOC_Os06g21900	-16.3787	3.7461	1.12131	3.02627		-3.80256	1.34055	-2.87956	9.86042	Expressed protein
LOC_Os02g12310	-16.3333	0.303423	-0.807354	2.31007		3.08281	0.907596	5.43759	6.16141	No apical meristem protein, putative, expressed
LOC_Os02g15070	-16.3245	6.06803	-5.61261	2.79773		-4.80256	-1.38191	6.02255	7.68265	Glutelin, putative, expressed
LOC_Os03g25350	-16.1847	NA	-4.44268	0.310068		NA	NA	NA	7.8034	LTPL36 - Protease inhibitor/seed storage/LTP family protein precursor, expressed
LOC_Os08g17160	-16.1076	-0.696577	-4.36257	-2.4269		-3.35987	7.19827	-10.1412	-1.22819	Plastocyanin-like domain containing protein, putative, expressed
LOC_Os05g49930	-16.0208	-0.696576	-5.44268	3.11742		NA	-3.68709	-2.44778	5.2645	GRAS family transcription factor domain containing protein, expressed
LOC_Os07g41290	-15.7857	3.7461	-4.44268	7.07467		NA	5.19827	5.43759	-0.763398	DEFL13 - Defensin and Defensin-like DEFL family, expressed
LOC_Os06g04930	-15.775	NA	1	3.85439		-3.80256	5.19827	1.25795	5.88226	Expressed protein
LOC_Os07g42490	-15.7389	3.7461	-4.32193	2.31007		-3.80256	0.755593	-3.44778	4.94258	Sucrose synthase, putative, expressed
LOC_Os01g58660	-15.4241	3.7461	-5.25004	3.75275		NA	NA	1.99491	-2.86649	LTPL29 - Protease inhibitor/seed storage/LTP family protein precursor, expressed
LOC_Os10g05790	-15.3184	NA	-4.44268	NA		NA	4.19827	NA	3.21388	POEI4 - Pollen Ole e I allergen and extensin family protein precursor, expressed
LOC_Os10g40090	-15.3002	-6.94661	0.36257	-0.274894		-5.38752	-5.03882	-1.27811	6.33511	Expansin precursor, putative, expressed
LOC_Os04g41980	-15.2782	NA	-4.76461	0.725106		1.81005	0.755592	NA	-1.8414	ATOZI1, putative, expressed
LOC_Os03g56940	-15.2483	-6.13926	-5.44268	2.13789		3.08281	NA	-2.44778	-1.6441	App1, putative, expressed
LOC_Os01g68820	-15.1977	NA	NA	1.31007		NA	-0.566335	3.43759	7.30863	Expressed protein
LOC_Os05g26690	-15.0631	3.7461	-3	2.81596		-1.94484	-2.05176	6.24494	4.83279	PROLM15 - Prolamin precursor, putative, expressed
LOC_Os05g34510	-15.0043	-3.50393	1.078	2.2576		-3.80256	3.07752	0.257945	3.44215	Expressed protein
LOC_Os05g23910	-14.9967	6.55345	-3.44269	0.89503		NA	6.19827	NA	7.30863	Histone-like transcription factor and archaeal histone, putative, expressed
LOC_Os05g26720	-14.9651	2.7461	2	2.42555		-5.12449	0.755592	5.02255	8.36362	PROLM16 - Prolamin precursor, expressed
LOC_Os01g33350	-14.9595	NA	NA	NA		NA	-2.6871	4.43759	1.40653	Zinc-binding protein, putative, expressed
LOC_Os02g15150	-14.9045	3.7461	-4.44268	0.795495		-4.80256	-2.6871	-3.44778	4.84393	Glutelin, putative, expressed
LOC_Os01g69020	-14.7905	-5.13926	-4.44268	NA		NA	0.755592	-0.420126	5.07895	Retrotransposon protein, putative, unclassified, expressed
LOC_Os02g10800	-14.7895	5.33106	-9.01253	2.46207		-0.359875	2.75559	0.579874	6.20958	Mitochondrial carrier protein, putative, expressed
LOC_Os07g43160	-14.6806	-6.66282	-1.44057	-2.50392		5.40473	NA	1.50948	-1.0789	Uncharacterized glycosyl hydrolase Rv2006/MT2062, putative, expressed
LOC_Os08g12160	-14.5929	-4.13926	5.20342e-07	-0.689931		NA	NA	-2.44778	9.01912	Expressed protein
LOC_Os05g33554	-14.5272	-0.696577	-1.51824	-0.403628		NA	5.19827	-1.02692	-0.829102	Methyl-binding domain protein MBD, putative, expressed
LOC_Os01g41370	-14.4814	NA	-5.02765	NA		NA	NA	-3.7697	4.8492	FBD domain containing protein, putative, expressed
LOC_Os07g01450	-14.406	NA	-4.44268	2.75275		NA	NA	NA	5.8492	DNA directed RNA polymerase, 7 kDa subunit domain containing protein, expressed
LOC_Os12g38900	-14.3796	NA	-4.02765	6.21218		NA	3.56295	NA	4.77576	Chorismate mutase, chloroplast precursor, putative, expressed
LOC_Os12g42670	-14.3755	NA	-5.02765	6.07467		-1.35987	-2.6871	5.43759	3.03102	Expressed protein
LOC_Os07g26900	-14.2205	4.7461	0.341037	6.2408		4.40473	-2.6871	-4.25513	-2.9154	Alpha-galactosidase precursor, putative, expressed
LOC_Os07g12080	-14.2059	3.7461	4.44268	3.47999		-3.80256	5.19827	0.99491	8.52162	LTPL169 - Protease inhibitor/seed storage/LTP family protein precursor, expressed
LOC_Os06g17450	-14.1982	NA	-0.722466	0.0344337		-6.12449	-3.17514	-3.06398	4.82066	Expressed protein
LOC_Os05g26490	-14.172	2.7461	-4.76461	3.24867		3.08281	2.34055	NA	8.54964	PROLM13 - Prolamin precursor, expressed
LOC_Os05g40790	-14.1699	0.303423	0.485427	-0.368003		2.08281	1.17063	-2.52865	0.54403	CCR4-NOT transcription factor, putative, expressed
LOC_Os01g24460	-14.1601	3.7461	-0.999999	5.07467		NA	NA	-3.03274	7.43416	Histone-like transcription factor and archaeal histone, putative, expressed
LOC_Os04g49720	-14.1122	NA	-3.44269	3.47999		NA	NA	NA	-3.03616	Pectinesterase inhibitor domain containing protein, putative, expressed
LOC_Os10g21110	-14.0972	NA	2	4.75275		NA	NA	NA	-4.03616	Glycosyl hydrolase family 10 protein, putative, expressed
LOC_Os07g14340	-14.0681	-6.46119	1	6.3185		4.66777	NA	NA	0.245063	Retrotransposon protein, putative, unclassified, expressed
LOC_Os02g19420	-14.0524	NA	NA	5.5601		4.0828	-2.6871	NA	3.57645	Expressed protein
LOC_Os02g18410	-14.0249	3.7461	-8.58371	-5.45454		-3.80256	NA	-11.0119	-1.73098	Salt stress root protein RS1, putative, expressed
LOC_Os05g20570	-13.9959	NA	-0.415037	1.89503		-4.80256	-3.68709	-5.84009	4.51086	Invertase/pectin methylesterase inhibitor family protein, putative, expressed
LOC_Os01g56030	-13.9566	NA	-2.48888	-4.67965		NA	NA	-3.7292	-4.22489	EF hand family protein, putative, expressed
LOC_Os02g14600	-13.9221	NA	-6.76461	2.67708		-3.26676	1.49256	7.75951	7.26362	Glutelin, putative, expressed
LOC_Os11g40530	-13.9182	NA	-4.44268	2.632		NA	NA	-3.44778	6.17113	LTPL162 - Protease inhibitor/seed storage/LTP family protein precursor, expressed
LOC_Os02g26480	-13.9036	NA	0.678072	2.0756		NA	4.19827	1.73188	-0.915402	OsSCP7 - Putative Serine Carboxypeptidase homologue, expressed
LOC_Os02g15140	-13.888	3.7461	0.999998	5.33771		NA	NA	-3.44778	3.80342	Retrotransposon protein, putative, unclassified, expressed
LOC_Os10g36110	-13.8808	NA	NA	3.75275		NA	NA	NA	-2.03616	LTPL158 - Protease inhibitor/seed storage/LTP family protein precursor, expressed
LOC_Os05g40740	-13.824	-2.69658	4.04439	3.75275		NA	-7.64128	-7.87403	12.2628	Monocopper oxidase, putative, expressed
LOC_Os12g06290	-13.8197	NA	-0.485426	-2.85986		4.0828	NA	-4.7697	2.95085	Expressed protein
LOC_Os08g04290	-13.8148	NA	NA	4.33771		NA	NA	-2.44778	5.65656	WD domain, G-beta repeat domain containing protein, expressed
LOC_Os02g34320	-13.7961	NA	NA	NA		NA	NA	-4.7697	3.21388	basic Helix-Loop-Helix, putative, expressed
LOC_Os03g31360	-13.7852	9.30068	-0.646363	1.80855		-3.58869	0.828656	2.41941	6.51042	Glutelin, putative, expressed
LOC_Os05g13850	-13.7358	-4.13926	0.415038	NA		3.08281	NA	-4.25513	6.65656	TsetseEP precursor, putative, expressed
LOC_Os01g07930	-13.6836	NA	5.20342e-07	NA		3.08281	-1.6871	-1.44778	-3.03616	Zinc finger C-x8-C-x5-C-x3-H type family protein, expressed
LOC_Os01g41140	-13.6422	NA	-4.76461	5.33771		-3.80256	NA	-2.44778	7.75609	THION18 - Plant thionin family protein precursor, expressed
LOC_Os01g41170	-13.634	NA	-3.44269	2.75275		NA	NA	NA	3.84921	THION27 - Plant thionin family protein precursor, expressed
LOC_Os01g42520	-13.5915	NA	-2.6136	-1.68993		-3.80256	NA	-4.96161	-0.129527	Expressed protein
LOC_Os09g30030	-13.5822	NA	-4.44268	NA		NA	-2.6871	NA	8.54964	Expressed protein
LOC_Os09g15700	-13.5587	NA	-1.86673	-1.01186		NA	NA	0.164836	-5.20608	Receptor-like protein kinase 5 precursor, putative, expressed
LOC_Os10g17680	-13.5506	-6.59869	1.22239	3.18454		-3.80256	-5.00902	-4.7697	8.01912	Profilin domain containing protein, expressed
LOC_Os08g12520	-13.5448	NA	2.44268	2.75275		NA	NA	-4.7697	3.84921	Expressed protein
LOC_Os06g44470	-13.5385	NA	NA	-4.71758		-3.80256	5.19827	NA	5.43417	Pollen allergen, putative, expressed
LOC_Os01g10850	-13.5225	NA	-1.85148	-0.455467		NA	6.5202	-4.17501	2.64357	Peroxidase precursor, putative, expressed
LOC_Os07g07420	-13.5086	NA	-4.44268	NA		NA	NA	-1.44778	5.8492	Gibberellin 20 oxidase 1-B, putative, expressed
LOC_Os11g18140	-13.4911	NA	-2.44269	NA		-2.80256	NA	-2.44778	5.43417	ZmEBE-1 protein, putative, expressed
LOC_Os05g26770	-13.4831	NA	-3.44269	4.33771		NA	NA	NA	2.84921	PROLM18 - Prolamin precursor, expressed
LOC_Os03g05770	-13.4603	NA	-3.44269	-4.13262		NA	NA	-3.44778	7.8034	Peroxidase precursor, putative, expressed
LOC_Os11g31360	-13.4295	NA	NA	4.33771		NA	NA	-1.44778	3.72845	No apical meristem protein, putative, expressed
LOC_Os03g14615	-13.4243	NA	-4.76461	4.33771		NA	NA	NA	-2.03616	LTPL117 - Protease inhibitor/seed storage/LTP family protein precursor, expressed
LOC_Os09g25890	-13.4131	NA	4.02764	NA		4.66777	NA	-2.44778	-4.84351	Trehalose-6-phosphate synthase, putative, expressed
LOC_Os02g05670	-13.3993	-4.72422	3.08746	-0.274894		-5.60991	-3.73626	-4.27187	5.00387	Expressed protein
LOC_Os05g26110	-13.3825	-3.13926	NA	3.75275		NA	NA	-3.03274	5.8492	Transposon protein, putative, Mutator sub-class, expressed
LOC_Os11g31380	-13.3563	NA	-3.44269	0.89503		NA	1.75559	NA	7.75609	No apical meristem protein, putative, expressed
LOC_Os04g42634	-13.3411	NA	-2.44269	6.45318		NA	NA	NA	-3.62112	Expressed protein
LOC_Os01g70440	-13.3207	NA	-4.44268	5.33771		2.08281	5.19827	NA	3.84921	LEML1 - Anther-specific LEM1 family protein precursor, expressed
LOC_Os11g31340	-13.3081	NA	-4.02765	5.33771		NA	5.19827	-2.44778	-3.03616	No apical meristem protein, putative, expressed
LOC_Os03g55740	-13.302	-0.281539	-3.44269	7.45318		NA	NA	NA	2.99148	SSA4 - 2S albumin seed storage family protein precursor, expressed
LOC_Os02g54960	-13.2977	NA	-5.02765	NA		NA	NA	-3.7697	NA	Carboxyl-terminal proteinase, putative, expressed
LOC_Os03g01640	-13.2955	NA	1	4.33771		NA	4.19827	-2.44778	5.65445	Expansin precursor, putative, expressed
LOC_Os11g02350	-13.2942	NA	-3.72662	-0.841935		-3.80256	NA	-5.51288	-1.67396	LTPL25 - Protease inhibitor/seed storage/LTP family protein precursor, expressed
LOC_Os10g17660	-13.2743	NA	-3.44269	-1.68993		NA	NA	3.02733	8.37276	Profilin domain containing protein, expressed
LOC_Os01g74480	-13.2641	NA	-0.517058	-3.1162		NA	NA	-3.00509	-0.477997	Cupin domain containing protein, expressed
LOC_Os12g23170	-13.2596	-6.04615	3.44268	3.68511		-3.80256	4.19827	-3.7697	-7.55971	Os12bglu38 - beta-glucosidase/beta-mannosidase/exoglucanase homologue, expressed
LOC_Os04g38550	-13.2529	NA	-4.44268	5.75274		NA	NA	NA	NA	Expressed protein
LOC_Os01g33370	-13.2438	NA	-3.44269	NA		NA	NA	-1.44778	NA	Zinc-binding protein, putative, expressed
LOC_Os02g03520	-13.2233	NA	4.44268	3.75275		NA	4.19827	-1.00509	8.30863	THION25 - Plant thionin family protein precursor, expressed
LOC_Os09g36210	-13.2228	4.7461	-6.02764	-1.68993		NA	NA	-4.7697	-2.40083	Harpin-induced protein 1 domain containing protein, expressed
LOC_Os03g55734	-13.2201	NA	-3.44269	4.75275		NA	4.19827	-2.44778	3.72845	SSA3 - 2S albumin seed storage family protein precursor, expressed
LOC_Os11g11730	-13.2164	NA	-4.02765	6.45318		NA	NA	NA	2.99148	Cell wall adhesin, putative, expressed
LOC_Os02g07624	-13.1945	NA	NA	NA		NA	NA	NA	NA	Gamma-thionin family domain containing protein, expressed
LOC_Os02g04210	-13.1936	NA	-3.44269	-5.71758		NA	NA	NA	6.30863	Expressed protein
LOC_Os06g43880	-13.1699	NA	-3.44269	NA		4.0828	-2.6871	NA	5.8492	Prenyltransferase, putative, expressed
LOC_Os02g03490	-13.1545	NA	NA	0.310068		-3.80256	NA	-0.00508874	3.17206	Major ampullate spidroin 3, putative, expressed
LOC_Os05g48560	-13.1204	-5.72422	0.415038	6.57685		NA	NA	NA	-8.22598	Expressed protein
LOC_Os06g35590	-13.0929	-3.13926	-2.44269	1.47999		3.08281	-2.6871	-2.44778	1.0586	Reticuline oxidase-like protein precursor, putative, expressed
LOC_Os01g73810	-13.0919	NA	NA	-1.49729		NA	NA	-2.44778	-6.99035	ATCHX15, putative, expressed
LOC_Os02g01310	-13.0813	NA	-0.736965	-4.13262		3.08281	NA	-4.9072	0.084598	Invertase/pectin methylesterase inhibitor family protein, putative, expressed
LOC_Os06g38980	-13.0783	NA	-2.62882	-2.34704		NA	NA	-0.782697	-1.70895	Polyadenylate-binding protein, putative, expressed
LOC_Os08g44660	-13.0767	2.7461	0.765535	0.0876759		NA	-2.6871	-2.12057	-0.873581	EF hand family protein, putative, expressed
LOC_Os11g29380	-13.0716	NA	-2.24362	-0.368003		NA	-4.27205	-0.544455	-4.02643	MCM2 - Putative minichromosome maintenance MCM complex subunit 2, expressed
LOC_Os03g38210	-13.0696	5.33106	-1.1375	3.18043		3.66777	1.75559	-0.0639826	-2.702	MYB family transcription factor, putative, expressed
LOC_Os04g45520	-13.0624	NA	-5.17278	0.840583		NA	4.19827	-6.91498	0.493989	Integral membrane protein, putative, expressed
LOC_Os12g12230	-13.0344	NA	-3.44269	NA		NA	NA	NA	-3.03616	DEFL43 - Defensin and Defensin-like DEFL family, expressed
LOC_Os08g42890	-13.0323	NA	NA	4.33771		NA	NA	NA	NA	Pectinesterase inhibitor domain containing protein, expressed
LOC_Os11g11710	-13.017	-5.13926	NA	NA		NA	NA	NA	1.99149	Expressed protein
LOC_Os01g59680	-13.0074	NA	-7.06609	-6.33641		NA	NA	-4.7697	-1.27155	NHL25, putative, expressed
LOC_Os01g25450	-12.9988	3.7461	-2.58496	4.41859		4.0828	1.75559	0.409949	2.63433	AIG1 family protein, expressed
LOC_Os06g44660	-12.9864	NA	-5.25004	NA		NA	NA	-2.44778	NA	Fasciclin-like arabinogalactan precursor protein, putative, expressed
LOC_Os04g37460	-12.9712	-5.72422	-4.02765	5.07467		NA	NA	-4.9072	3.57645	Glutamate decarboxylase, putative, expressed
LOC_Os02g49410	-12.9629	NA	NA	NA		NA	NA	NA	5.8492	Histone-like transcription factor and archaeal histone, putative, expressed
LOC_Os07g48910	-12.9591	-4.94662	5.20342e-07	4.75275		NA	NA	NA	4.93009	Retrotransposon protein, putative, unclassified, expressed
LOC_Os02g04540	-12.958	NA	-2.81497	1.06139		-3.80256	6.5202	-4.11361	-0.968513	Retrotransposon protein, putative, unclassified, expressed
LOC_Os07g39700	-12.9485	NA	-6.44268	-0.74438		-4.80256	6.00562	4.43759	1.58486	Expressed protein
LOC_Os11g19160	-12.9457	NA	0.736966	-0.274894		NA	NA	-2.32702	0.467927	b-D-xylosidase, putative, expressed
LOC_Os11g43630	-12.9312	NA	-3.44269	4.75275		-3.80256	-2.6871	-3.03274	0.126418	Retrotransposon protein, putative, unclassified, expressed
LOC_Os08g23790	-12.909	NA	1.1375	4.03799		NA	NA	NA	-1.68094	Polygalacturonase, putative, expressed
LOC_Os06g38510	-12.8918	-4.13926	5.20342e-07	-0.583017		NA	NA	NA	1.77849	Pectate lyase precursor, putative, expressed
LOC_Os09g32948	-12.8784	-5.94661	0.263035	2.21696		NA	NA	0.994911	3.77576	OsMADS8 - MADS-box family gene with MIKCc type-box, expressed
LOC_Os11g33000	-12.8524	7.44654	-2.5025	6.80191		-5.80256	1.75559	1.99491	4.47262	SSA5 - 2S albumin seed storage family protein precursor, expressed
LOC_Os06g04200	-12.85	-1.21398	-1.26303	1.90283		-3.13748	1.2271	4.48034	6.27732	Starch synthase, putative, expressed
LOC_Os03g19080	-12.8182	1.30342	-4.9386	1.53246		4.0828	-4.27205	-3.35086	-4.2659	Expressed protein
LOC_Os03g22230	-12.7905	NA	-3.44269	NA		0.988047	NA	-4.03274	-4.03616	POEI47 - Pollen Ole e I allergen and extensin family protein precursor, expressed
LOC_Os08g41950	-12.7818	-1.69658	-6.02764	4.47999		-3.80256	NA	-0.590051	6.97637	OsMADS7 - MADS-box family gene with MIKCc type-box, expressed
LOC_Os10g25850	-12.7806	-4.72422	-4.44268	2.75275		NA	-1.41433	NA	7.54964	Nuclear transcription factor Y subunit, putative, expressed
LOC_Os03g48740	-12.7604	NA	NA	-2.13262		NA	NA	NA	-3.62112	Indole-3-acetate beta-glucosyltransferase, putative, expressed
LOC_Os02g53970	-12.7566	NA	-3.44269	-3.13262		NA	NA	NA	5.65656	OsSub24 - Putative Subtilisin homologue, expressed
LOC_Os02g09910	-12.7393	-0.111614	-6.61261	-0.204505		0.00269438	-4.00902	-0.590051	-0.164631	PHD-finger domain containing protein, putative, expressed
LOC_Os10g17930	-12.7297	NA	-3.47524	-3.72556		NA	-2.6871	-4.29049	-0.968513	OsFBX381 - F-box domain containing protein, expressed
LOC_Os07g36920	-12.7284	NA	-5.44268	2.01051		-3.80256	NA	-3.44778	8.09713	OsFBX255 - F-box domain containing protein, expressed
LOC_Os10g26430	-12.7042	-1.0185	-4.02765	-0.689931		NA	5.19827	-1.44778	0.406526	Agenet domain containing protein, expressed
LOC_Os11g42880	-12.7029	2.49982	5.20342e-07	3.02694		-2.80256	1.54058	-3.44778	1.0663	Expressed protein
LOC_Os04g11130	-12.6896	NA	2.44268	-3.13262		NA	NA	-2.44778	6.75609	DEF9 - Defensin and Defensin-like DEFL family, expressed
LOC_Os12g35690	-12.6829	NA	5.76461	-3.13262		NA	-4.27205	NA	5.67331	RALFL5 - Rapid ALkalinization Factor RALF family protein precursor, expressed
LOC_Os12g23980	-12.6675	-0.696577	1.32193	0.310068		NA	-2.6871	2.57987	0.406526	OsSub63 - Putative Subtilisin homologue, expressed
LOC_Os09g24290	-12.6668	NA	-4.44268	NA		NA	NA	-4.03274	7.09713	Agenet domain-containing protein, putative, expressed
LOC_Os05g39850	-12.6607	-5.13926	-2.07346	-6.45454		NA	NA	-1.85854	-4.01133	MCM3 - Putative minichromosome maintenance MCM complex subunit 3, expressed
LOC_Os03g12180	-12.647	NA	-5.90211	-9.15498		NA	NA	1.99491	1.86596	MA3 domain containing protein, expressed
LOC_Os06g11730	-12.6457	-4.46119	-5.71882	2.13604		3.08281	NA	-2.53758	-3.80293	RNA recognition motif containing protein, putative, expressed
LOC_Os02g49770	-12.6415	0.762854	-0.708283	-0.464512		-4.80256	2.41856	-0.0601305	-1.04994	NHL repeat-containing protein, putative, expressed
LOC_Os08g23740	-12.6415	-6.8397	-0.652076	3.69613		NA	NA	-1.59005	-1.52838	OsSub55 - Putative Subtilisin homologue, expressed
LOC_Os08g12410	-12.6152	NA	-5.44268	2.75275		NA	NA	-3.03274	2.84921	Pectinesterase, putative, expressed
LOC_Os11g16350	-12.6109	NA	4.83279e-07	2.18454		NA	NA	NA	-1.17844	Expressed protein
LOC_Os03g40440	-12.5943	-1.8665	-3.44269	2.47999		NA	NA	NA	3.08835	B12D protein, putative, expressed
LOC_Os02g25640	-12.5721	8.41852	-2.61471	2.0742		-3.42596	1.3745	3.27055	6.87424	Glutelin, putative, expressed
LOC_Os03g53410	-12.563	6.55345	-7.02764	1.31007		NA	4.21502	-3.44778	4.21388	Protein kinase domain containing protein, expressed
LOC_Os01g14940	-12.5514	NA	1.73697	-3.13262		NA	-2.6871	1.31684	1.69603	Invertase/pectin methylesterase inhibitor family protein, putative, expressed
LOC_Os06g17480	-12.5218	NA	-3.44269	0.172565		NA	NA	-4.03274	-7.94304	Histone-like transcription factor and archaeal histone, putative, expressed
LOC_Os02g49720	-12.4993	-1.8665	-1.86699	0.267318		-0.731845	0.681592	-3.61771	-0.781025	Aldehyde dehydrogenase, putative, expressed
LOC_Os08g41030	-12.4984	-3.13926	-2.80735	6.75274		NA	0.755592	NA	4.21388	AP2 domain containing protein, expressed
LOC_Os01g13360	-12.4931	4.7461	-4.44268	2.89503		NA	-2.6871	0.409948	7.24152	Phosphatidylinositol 3- and 4-kinase family protein, putative, expressed
LOC_Os05g26750	-12.4788	NA	-4.76461	1.9215		-4.80256	-1.05176	4.43759	7.23941	PROLM17 - Prolamin precursor, expressed
LOC_Os02g49350	-12.4653	NA	-1.58496	NA		NA	NA	NA	-3.03616	Plastocyanin-like domain containing protein, putative, expressed
LOC_Os04g29210	-12.4599	NA	0.999998	4.75275		-3.80256	NA	-1.00509	NA	FAD-binding and arabino-lactone oxidase domains containing protein, putative, expressed
LOC_Os03g01610	-12.4544	NA	NA	3.75275		NA	NA	-2.44778	7.54964	Expansin precursor, putative, expressed
LOC_Os01g39850	-12.4497	NA	NA	1.11742		NA	0.0186273	-1.44778	3.72845	Histone-like transcription factor and archaeal histone, putative, expressed
LOC_Os02g37010	-12.3968	NA	-4.76461	0.895031		NA	3.19827	-5.7697	7.30863	Flavin-containing monooxygenase family protein, putative, expressed
LOC_Os01g36390	-12.3887	-1.69658	-1.87108	-5.13262		4.89016	-5.38753	-0.343891	-3.86649	MCM4 - Putative minichromosome maintenance MCM complex subunit 4, expressed
LOC_Os01g06620	-12.3821	-2.13927	2.80735	3.45303		-2.80256	-7.77455	-2.03484	8.23624	Expressed protein
LOC_Os05g51400	-12.3796	NA	2.44268	3.75275		-3.80256	NA	NA	-4.03616	Protein kinase APK1B, chloroplast precursor, putative, expressed
LOC_Os07g13440	-12.3763	NA	-3.44269	4.33771		NA	NA	3.43759	7.60409	RALFL12 - Rapid ALkalinization Factor RALF family protein precursor, putative, expressed
LOC_Os02g03480	-12.3747	NA	NA	-3.13262		-5.12449	NA	NA	7.24152	THION24 - Plant thionin family protein precursor, expressed
LOC_Os11g14900	-12.363	-2.13927	5.20342e-07	5.5601		NA	NA	-3.44778	5.43417	Thiol protease SEN102 precursor, putative, expressed
LOC_Os08g02880	-12.3563	NA	-4.76461	2.75275		-3.80256	NA	-6.40197	NA	CXXXC11 - Cysteine-rich protein with paired CXXXC motifs precursor, expressed
LOC_Os08g04650	-12.3224	NA	NA	5.33771		NA	NA	NA	5.65656	Pectinesterase inhibitor domain containing protein, expressed
LOC_Os11g24120	-12.3007	-4.46119	NA	NA		NA	-2.6871	-1.44778	-4.03616	Expressed protein
LOC_Os07g47240	-12.2955	NA	-2.44269	-3.71758		-4.38752	4.19827	NA	8.52162	Expressed protein
LOC_Os02g55230	-12.277	-4.13926	3.44268	NA		NA	NA	-3.03274	-2.03616	Carboxyl-terminal proteinase, putative, expressed
LOC_Os04g57350	-12.2717	-2.28154	-5.87187	-10.6375		-3.88344	1.94628	-2.81244	-1.51703	EH domain-containing protein 1, putative, expressed
LOC_Os02g03510	-12.2637	-5.13926	-5.25004	-3.13262		NA	NA	-3.03274	8.60408	Fibroin heavy chain precursor, putative, expressed
LOC_Os12g33220	-12.2583	NA	NA	1.31007		NA	NA	-2.44778	6.17113	F-box/LRR-repeat protein 14, putative, expressed
LOC_Os03g51690	-12.2556	NA	-2.44269	3.75275		NA	NA	NA	1.72845	Homeobox domain containing protein, expressed
LOC_Os06g33690	-12.2127	NA	NA	5.75274		NA	NA	NA	2.59415	CAPIP1, putative, expressed
LOC_Os05g19670	-12.209	NA	-2.62803	-4.71758		NA	4.19827	-2.86638	-3.59347	Cupin domain containing protein, expressed
LOC_Os02g50770	-12.1799	-3.13926	-6.02764	-0.689931		NA	NA	-4.03274	2.54403	Peroxidase precursor, putative, expressed
LOC_Os10g25990	-12.1742	-6.90602	-5.61261	-7.17701		-3.80256	1.17063	-6.65722	0.891953	Retrotransposon protein, putative, unclassified, expressed
LOC_Os03g39170	-12.1656	NA	-0.584961	7.50763		NA	NA	-4.03274	-6.28408	Frigida, putative, expressed
LOC_Os08g04740	-12.1278	NA	NA	NA		NA	-4.68709	NA	NA	Expressed protein
LOC_Os10g03870	-12.101	NA	3	3.21696		5.0828	NA	4.43759	1.40652	OsFBX353 - F-box domain containing protein, expressed
LOC_Os02g32080	-12.0889	-4.13926	2.80735	3.75275		NA	NA	NA	-4.03616	LEML2 - Anther-specific LEM1 family protein precursor, expressed
LOC_Os01g08570	-12.0849	NA	NA	3.75275		NA	-2.6871	-3.44778	-0.178436	2-oxoglutarate and iron-dependent oxygenase domain-containing protein2, putative, expressed
LOC_Os05g10800	-12.0696	NA	-3.44269	3.75275		-4.80256	-3.68709	-6.44777	5.49399	Expressed protein
LOC_Os09g23980	-12.0604	NA	NA	NA		NA	NA	NA	5.43417	Retrotransposon protein, putative, unclassified, expressed
LOC_Os04g10260	-12.0354	NA	NA	4.75275		NA	NA	-3.44778	-3.03616	Basic region leucine zipper domain containing protein, expressed
LOC_Os05g36050	-12.0165	-5.46119	-1.20903	5.33981		5.0828	NA	-5.86307	-1.17844	Serine/threonine-protein kinase, putative, expressed
LOC_Os09g26470	-12.0079	NA	NA	-3.13262		NA	NA	-5.25513	-2.03616	Zinc finger, C3HC4 type family protein, expressed
The value indicates Log2 Fold change in expression of the gene under the reproductive stage drought stress over the control conditions.
	N 22= Nagina 22
	IR64= IR 64.
	NA= No expression of the gene was detected.
	FC= Fold change

## Sheet: Down-reg Root
Supplementary Table S4: Highly down-regulated genes in root of N 22 under drought stress.
Method of planting®	Direct-sown					Transplanted				Annotation
Gene ID	N22 Leaf Log2 FC	IR64 Leaf Log2 FC	N22 Root Log2 FC	IR64 Root Log2 FC		N22 Leaf Log2 FC	IR64 Leaf Log2 FC	N22 Root Log2 FC	IR64 Root Log2 FC
LOC_Os05g39310	-6.41549	NA	-17.2895	-9.30786		NA	NA	-8.23024	-4.2622	Thiamine pyrophosphate enzyme, C-terminal TPP binding domain containing protein
LOC_Os07g41350	-5.41549	NA	-15.2901	-8.4314		3.08281	NA	-6.26055	-4.43142	B12D protein, putative, expressed
LOC_Os01g52900	-3.60814	NA	-14.4472	-7.38806		NA	5.19827	-9.69071	-0.279365	Expressed protein
LOC_Os07g41340	-3.19311	NA	-14.2787	-11.8908		3.08281	NA	-5.49838	-6.52421	B12D protein, putative, expressed
LOC_Os04g33640	-3.47404	-1.21471	-14.1586	-5.86494		-2.52134	3.1141	-2.9392	-1.35417	Glycosyl hydrolases family 17, putative, expressed
LOC_Os09g29480	NA	-5.72422	-14.1396	-7.01636		4.89016	-0.829368	-6.84529	-9.81094	2-aminoethanethiol dioxygenase, putative, expressed
LOC_Os10g40520	NA	NA	-14.0243	NA		NA	NA	-7.58252	NA	LTPL145 - Protease inhibitor/seed storage/LTP family protein precursor, expressed
LOC_Os07g07860	-4.60814	NA	-13.8851	-2.80541		-3.16723	NA	-5.88384	-5.77338	LTPL76 - Protease inhibitor/seed storage/LTP family protein precursor, expressed
LOC_Os07g34690	NA	NA	-13.5797	-8.57555		NA	NA	-12.9194	-3.0529	Expressed protein
LOC_Os05g15920	-2.60814	NA	-13.5407	-7.45454		NA	NA	-4.97663	-4.77835	Glycosyl hydrolase, putative, expressed
LOC_Os10g40430	-3.19311	NA	-13.474	-6.52493		NA	NA	-8.33936	-4.62112	LTPL139 - Protease inhibitor/seed storage/LTP family protein precursor, expressed
LOC_Os02g17900	-2.60814	NA	-13.2999	-3.36236		NA	NA	-8.66686	-8.35808	Glycosyl hydrolases family 16, putative, expressed
LOC_Os01g03630	0.834543	NA	-13.2322	-6.65617		NA	-3.27206	-5.53201	-3.21796	Multicopper oxidase domain containing protein, expressed
LOC_Os04g52280	-2.07235	NA	-13.1782	-2.93786		3.08281	4.19827	-8.92469	-4.34836	Dehydrogenase, putative, expressed
LOC_Os09g39160	NA	NA	-13.1379	NA		3.08281	NA	-7.37359	NA	Thiol protease SEN102 precursor, putative, expressed
LOC_Os01g36720	-3.94682	-3.02796	-13.0757	-0.259072		-4.31097	-6.14728	-2.86033	2.83043	Transporter, major facilitator family, putative, expressed
LOC_Os02g54880	-7.67422	NA	-12.9818	-11.4409		NA	NA	-8.76275	-8.35808	Cytochrome c oxidase subunit, putative, expressed
LOC_Os01g67030	-3.93007	-5.13926	-12.9334	-4.20733		NA	NA	-8.42048	-2.2677	Auxin-responsive protein, putative, expressed
LOC_Os06g10870	NA	NA	-12.9295	2.558		2.08281	NA	-9.36663	-3.62112	Retrotransposon protein, putative, unclassified, expressed
LOC_Os03g19427	-8.94798	NA	-12.8046	-11.0574		4.66777	-3.68709	-5.61299	-12.4434	Nicotianamine synthase, putative, expressed
LOC_Os08g31070	NA	NA	-12.7657	-4.96295		NA	NA	-8.49216	-4.74507	Expressed protein
LOC_Os02g54050	-2.33538	NA	-12.7419	-8.49836		NA	4.92552	-1.52865	-6.89595	Ethylene-responsive transcription factor, putative, expressed
LOC_Os04g46820	-1.60815	NA	-12.7083	NA		NA	NA	-8.93962	-4.84351	LTPL121 - Protease inhibitor/seed storage/LTP family protein precursor, putative
LOC_Os11g47550	NA	NA	-12.6436	NA		NA	NA	-1.43135	-7.03615	Glycosyl hydrolase, putative, expressed
LOC_Os01g73770	-2.60814	NA	-12.5564	-8.45977		NA	7.6577	-0.911979	-4.92074	Dehydration-responsive element-binding protein, putative, expressed
LOC_Os01g66900	-1.60815	NA	-12.5155	-3.97533		NA	NA	-11.6596	-3.68093	Eexpressed protein
LOC_Os09g39120	-1.60815	NA	-12.4285	-3.67178		NA	NA	-10.8141	-5.8696	Thiol protease SEN102 precursor, putative, expressed
LOC_Os04g53710	-2.60814	NA	-12.4214	-2.80541		NA	NA	-5.9476	-7.79104	Plastocyanin-like domain containing protein, putative, expressed
LOC_Os04g30660	NA	NA	-12.4156	-3.04748		NA	NA	-7.5938	-4.03616	NBS type disease resistance protein, putative, expressed
LOC_Os02g39620	-4.93007	NA	-12.3998	-6.14114		NA	NA	-6.51741	-8.57531	ATOZI1, putative, expressed
LOC_Os10g26010	-1.60815	NA	-12.285	-7.89058		NA	NA	-7.06248	-11.0191	Cystathionine gamma-synthase, putative, expressed
LOC_Os01g24600	NA	4.7461	-12.2644	-8.22007		NA	6.89871	-4.35382	-1.98579	Fruit bromelain precursor, putative, expressed
LOC_Os03g08880	6.27722	NA	-12.2565	-6.72335		4.40473	NA	-1.16037	-7.9188	Purine permease, putative, expressed
LOC_Os02g56460	-1.60815	NA	-12.1655	-1.1529		NA	NA	-10.3181	-6.79104	Dehydrogenase, putative, expressed
LOC_Os01g24550	NA	NA	-12.1062	-8.93996		-3.80256	3.19827	-2.37074	-6.49559	Fruit bromelain precursor, putative, expressed
LOC_Os03g25440	0.834543	7.91602	-12.0481	2.01902		4.0828	7.19827	-2.85026	1.56467	expressed protein
LOC_Os08g01160	5.08247	-1.46211	-11.8285	-4.45454		0.557662	-3.98137	-5.53647	0.669561	Membrane associated DUF588 domain containing protein, putative, expressed
LOC_Os03g03790	3.3415	1.47335	-11.8046	-3.76216		-4.0865	-0.270171	-0.95369	-2.66718	AMP-binding domain containing protein, expressed
LOC_Os10g31380	-4.4155	NA	-11.7595	-5.13262		NA	NA	-7.22506	-3.03616	Glycine-rich cell wall structural protein 2 precursor, putative, expressed
LOC_Os10g31440	-6.30858	NA	-11.5354	-6.45454		NA	NA	0.682967	-0.786119	Retrotransposon protein, putative, unclassified, expressed
LOC_Os01g67010	-3.60814	NA	-11.4915	-4.41538		NA	NA	-9.28663	-2.8696	Expressed protein
LOC_Os03g63600	NA	NA	-11.4843	1.31007		NA	NA	-3.45413	-3.68093	Tetraspanin family protein, putative, expressed
LOC_Os01g37000	NA	NA	-11.313	-8.93996		NA	NA	-2.2384	-4.71241	Carboxyl-terminal peptidase, putative, expressed
LOC_Os05g03960	0.600078	1.6563	-11.2692	-3.92056		-3.91242	8.78349	-4.10382	-1.58783	Expressed protein
LOC_Os01g18375	1.83454	NA	-11.2629	-0.137391		NA	NA	-6.90897	-3.63787	Hydrophobic protein, putative, expressed
LOC_Os01g73700	-5.30858	NA	-11.2273	-2.01186		NA	NA	-4.00884	-6.62112	RCLEA2 - Root cap and Late embryogenesis related family protein precursor, putative
LOC_Os07g34900	-3.19311	-3.13926	-11.1292	-8.85985		NA	NA	-1.43135	-9.3937	Aspartic proteinase nepenthesin precursor, putative, expressed
LOC_Os10g31420	-3.19311	NA	-11.1183	-0.676511		3.08281	NA	-5.37578	-9.11297	Retrotransposon protein, putative, unclassified, expressed
LOC_Os06g48000	-2.60814	-3.72423	-11.0463	0.0470337		NA	4.19827	-3.91198	-6.03616	Peroxidase precursor, putative, expressed
LOC_Os01g55080	-2.60814	NA	-10.9973	-5.45454		NA	NA	-8.94761	-6.62112	Expressed protein
LOC_Os11g42970	-0.750418	-3.5841	-10.9425	-0.169925		0.618429	-1.9693	-0.60927	-2.57837	Membrane associated DUF588 domain containing protein, putative, expressed
LOC_Os01g11830	-3.93007	NA	-10.9184	-9.86732		NA	NA	-2.39741	-9.14467	Oryzain alpha chain precursor, putative, expressed
LOC_Os11g02530	1.76054	-4.35002	-10.9143	-8.92702		-3.15243	-6.49444	0.409948	-8.41119	WRKY40, expressed
LOC_Os04g54850	-9.34284	NA	-10.8898	-3.77739		3.08281	-2.6871	-9.49216	1.66956	Pectinesterase, putative, expressed
LOC_Os06g10750	2.31405	1.86117	-10.8838	-0.776737		0.410642	2.47437	-1.0321	-2.57811	Integral membrane protein DUF6 containing protein, expressed
LOC_Os03g27680	-2.60814	NA	-10.8221	-4.13262		NA	NA	-4.4889	-4.03616	Conserved hypothetical protein
LOC_Os01g62110	NA	NA	-10.8177	-6.77647		NA	NA	-4.46452	-8.42847	Expressed protein
LOC_Os08g35240	NA	NA	-10.8134	-4.00806		NA	NA	-3.95928	-11.7793	AP2 domain containing protein, expressed
LOC_Os04g38690	NA	4.7461	-10.809	-4.71758		NA	NA	-5.44777	NA	Membrane associated DUF588 domain containing protein, putative, expressed
LOC_Os08g44270	1.96383	3.93763	-10.7657	3.34794		2.01358	3.45603	-2.6375	4.17122	Vignain precursor, putative, expressed
LOC_Os01g03890	NA	NA	-10.757	-9.86053		NA	NA	-10.1162	-5.76005	DUF260 domain containing protein, putative, expressed
LOC_Os06g20900	4.86218	0.424729	-10.7465	-5.52913		-0.263661	-0.341269	-3.89991	-4.57075	Expressed protein
LOC_Os03g25360	NA	NA	-10.7327	-10.9107		NA	NA	-3.59005	-7.35808	Peroxidase precursor, putative, expressed
LOC_Os05g04440	NA	NA	-10.6521	2.75275		NA	NA	-9.16201	-4.84351	Peroxidase precursor, putative, expressed
LOC_Os05g17050	NA	NA	-10.5975	-3.97533		NA	NA	-9.0551	-5.03616	Transposon protein, putative, CACTA, En/Spm sub-class, expressed
LOC_Os05g07010	0.834543	NA	-10.5771	-6.8498		0.640124	9.52019	-1.81244	-2.80592	MYB-like DNA-binding domain containing protein, expressed
LOC_Os01g21880	-4.1931	NA	-10.572	-7.25472		0.225087	-4.27205	-2.89991	-9.59074	Expressed protein
LOC_Os04g20260	NA	NA	-10.5616	-8.52493		NA	NA	-9.54052	-6.49559	UDP-glucoronosyl and UDP-glucosyl transferase, putative, expressed
LOC_Os03g21700	NA	3.7461	-10.5512	-8.99059		3.08281	NA	-8.39028	-4.23733	DNA-binding protein, putative, expressed
LOC_Os10g39330	NA	NA	-10.546	-3.13262		NA	NA	-2.67751	NA	Eukaryotic aspartyl protease domain containing protein, expressed
LOC_Os02g50404	-0.972811	6.06803	-10.5248	-7.59231		1.00577	0.0186271	-1.25302	-4.2659	Expressed protein
LOC_Os02g02370	-3.60814	NA	-10.4871	-6.13261		NA	NA	-5.68457	-6.03616	MYB-like DNA-binding domain containing protein, putative, expressed
LOC_Os04g35750	-2.60814	NA	-10.4871	-5.39037		NA	NA	-4.31343	-5.20818	Expressed protein
LOC_Os08g31170	NA	NA	-10.4871	-1.85986		NA	NA	-6.64894	-6.42847	DC1 domain-containing protein, putative, expressed
LOC_Os03g49300	4.27722	-4.13926	-10.4706	0.89503		NA	-2.6871	-1.56308	-2.33044	THION38 - Plant thionin family protein precursor, putative, expressed
LOC_Os04g57130	-1.33538	1.08103	-10.42	-4.71758		-0.944838	1.31502	-4.28121	1.40653	Dirigent-like protein pDIR17, putative, expressed
LOC_Os10g39360	NA	NA	-10.4142	-7.22007		NA	NA	-8.83147	-6.73659	Aspartic proteinase nepenthesin precursor, putative, expressed
LOC_Os11g33950	NA	NA	-10.391	-4.71758		NA	NA	-5.31797	NA	Expressed protein
LOC_Os03g25280	NA	NA	-10.3556	4.33771		NA	NA	-8.42505	3.84921	Pperoxidase precursor, putative, expressed
LOC_Os10g20260	4.27722	4.7461	-10.3435	-3.53542		-3.80256	NA	-8.62768	-1.63787	CSLF7 - cellulose synthase-like family F; beta1,3;1,4 glucan synthase, expressed
LOC_Os07g47850	-1.60815	NA	-10.3435	-7.62446		NA	NA	-6.46452	-5.84351	Expressed protein
LOC_Os05g15850	NA	NA	-10.2944	-7.93997		NA	NA	2.44032	-3.67242	Glycosyl hydrolase, putative, expressed
LOC_Os05g46840	3.83454	3.76285	-10.2692	-10.6164		0.182651	0.816993	-1.32702	-4.98579	Proline-rich protein, putative, expressed
LOC_Os06g35480	NA	-4.13926	-10.2692	-6.59204		NA	NA	-8.83147	-6.73659	Peroxidase precursor, putative, expressed
LOC_Os11g25700	7.27722	-6.71338	-10.2306	-9.53349		-0.295746	-4.27205	1.23285	-3.6894	Tropinone reductase, putative, expressed
LOC_Os06g06490	-8.89354	13.014	-10.224	0.258288		NA	2.91918	-5.03851	1.47576	U-box domain containing heat shock protein, putative, expressed
LOC_Os08g35570	-4.4155	NA	-10.2109	-9.00621		-0.359876	NA	-1.52865	-4.45145	Expressed protein
LOC_Os02g56680	-4.77807	NA	-10.2094	-7.96605		-2.80256	NA	-11.7481	-6.28408	Dehydrogenase, putative, expressed
LOC_Os11g19340	-4.93007	NA	-10.1976	-10.1494		NA	3.34055	-4.44777	-7.42847	Lipase, putative, expressed
LOC_Os08g30590	8.23141	-3.13926	-10.1841	4.75275		-1.35988	-6.85701	-8.14821	-4.62112	C1-like domain containing protein, expressed
LOC_Os01g46290	-6.93007	-3.13926	-10.1638	1.51443		-5.38752	NA	-3.40719	-8.05852	Lipase, putative, expressed
LOC_Os02g10550	3.78874	2.08004	-10.1569	-2.81411		-1.6818	1.64703	-1.60995	-0.647222	Expressed protein
LOC_Os10g03360	NA	NA	-10.1362	2.75275		4.66777	NA	-4.96702	-4.03616	Transferase family protein, putative, expressed
LOC_Os02g37520	-4.1931	NA	-10.1319	-6.85484		3.08281	NA	-6.73754	-4.49233	RNA-binding protein FUS, putative, expressed
LOC_Os01g65860	-5.60814	NA	-10.1151	-4.21349		-0.359875	-4.49445	-6.35466	-0.102488	ANTH domain containing protein, expressed
LOC_Os07g25690	-8.09999	NA	-10.1009	-2.85986		NA	NA	-4.77987	1.72845	Subtilisin N-terminal Region family protein, expressed
LOC_Os06g49170	NA	NA	-10.0793	-2.01186		-3.80256	NA	-9.21595	-5.03616	OsWAK64 - OsWAK receptor-like protein kinase, expressed
LOC_Os04g30270	-3.19311	-3.13926	-10.0647	1.86027		2.08281	NA	-8.73317	-2.03616	Protein kinase domain containing protein, expressed
LOC_Os09g28780	-3.19311	NA	-10.0426	-7.93997		-3.80256	-3.68709	-8.60764	-2.40083	Expressed protein
LOC_Os05g38420	3.22686	3.7461	-10.0276	0.479993		NA	2.34055	-7.49216	2.24303	Laccase precursor protein, putative, expressed
LOC_Os12g38350	-4.60814	5.33106	-10.0049	3.66057		NA	5.19827	-6.44249	1.55539	RALFL43 - Rapid ALkalinization Factor RALF family protein precursor, expressed
LOC_Os02g03210	NA	NA	-9.99726	-4.71758		3.08281	NA	-7.14821	-7.94304	FAD-binding and arabino-lactone oxidase domains containing protein, putative
LOC_Os10g30330	NA	NA	-9.98183	-3.13262		NA	NA	-8.22913	-5.20608	Expansin precursor, putative, expressed
LOC_Os03g52910	-1.83384	1.69574	-9.98183	-2.59682		0.451221	5.3093	3.38723	-1.85651	Uncharacterized UPF0114 domain containing protein, expressed
LOC_Os06g03610	-6.96311	-6.46119	-9.98183	-5.01185		NA	-6.38753	-1.72557	3.0803	TKL_IRAK_CrRLK1L-1.13 -The CrRLK1L-1 subfamily has homology to the CrRLK1L homolog
LOC_Os01g11620	0.962299	2.00386	-9.97406	0.439351		0.57301	4.41176	-5.75328	2.84947	GDSL-like lipase/acylhydrolase, putative, expressed
LOC_Os01g73710	NA	NA	-9.95837	-0.689931		NA	NA	-6.59004	-6.79104	RCLEA3 - Root cap and Late embryogenesis related family protein precursor, putative
LOC_Os06g01590	-5.41549	NA	-9.95078	-6.02582		4.0828	NA	-8.8873	-2.28724	Lactate/malate dehydrogenase, putative, expressed
LOC_Os02g04530	0.249581	-5.94661	-9.95047	-1.17536		4.0828	NA	-3.01408	0.0845982	Rust resistance-like protein RP1, putative, expressed
LOC_Os02g42880	-6.48738	0.473348	-9.95047	4.75275		-5.60991	NA	-5.44777	-0.00851113	Remorin C-terminal domain containing protein, putative, expressed
LOC_Os05g48840	-8.98317	6.06803	-9.92649	3.11742		NA	5.19827	-2.61175	2.24783	Expressed protein
LOC_Os07g14820	NA	NA	-9.90211	-2.01186		NA	NA	-9.41931	-4.35809	Expressed protein
LOC_Os05g39320	-3.85662	NA	-9.89576	-6.96256		NA	NA	-7.67707	-2.36197	Thiamine pyrophosphate enzyme, C-terminal TPP binding domain containing protein
LOC_Os04g39370	-1.60815	NA	-9.86053	-5.19243		-3.80256	NA	-2.49694	-5.50036	Heavy metal associated domain containing protein, expressed
LOC_Os06g06890	-2.60814	NA	-9.86053	-7.45454		NA	NA	-1.17501	NA	Expressed protein
LOC_Os03g45250	-6.83576	4.7461	-9.8533	-8.42125		-2.63289	1.97798	-5.40414	-1.24952	2-aminoethanethiol dioxygenase, putative, expressed
LOC_Os01g41420	-2.27237	0.303423	-9.83677	-4.53957		1.08264	4.25261	-0.265357	-3.12029	Transmembrane amino acid transporter protein, putative, expressed
LOC_Os05g43100	NA	NA	-9.81771	-3.01186		3.08281	NA	-7.9235	-3.62112	GDSL-like lipase/acylhydrolase, putative, expressed
LOC_Os08g31950	-7.0224	0.303423	-9.809	-0.805409		2.08281	4.61357	-0.693145	2.09619	Expressed protein
LOC_Os11g35490	NA	3.57644	-9.80023	-5.04748		-6.12449	9.22063	-2.44778	3.84921	Leucine rich repeat protein, putative, expressed
LOC_Os03g25300	NA	NA	-9.77359	NA		NA	NA	-7.12019	-4.03616	Peroxidase precursor, putative, expressed
LOC_Os03g27690	NA	-2.13927	-9.77359	2.75275		NA	NA	-3.36264	-6.03616	Expressed protein
LOC_Os07g22580	-6.89354	NA	-9.74646	1.31007		NA	NA	-7.84009	-6.03616	RhoGAP domain containing protein, expressed
LOC_Os02g36320	-8.22284	-2.28154	-9.7373	-2.5644		-3.80256	-2.6871	-3.88773	-2.47612	RING-H2 finger protein ATL3B precursor, putative, expressed
LOC_Os12g13400	NA	NA	-9.6906	-1.27489		-3.80256	NA	-6.25513	NA	Expressed protein
LOC_Os07g03620	NA	NA	-9.67149	-9.24113		NA	NA	-6.25513	-5.03616	SCP-like extracellular protein, expressed
LOC_Os01g64840	NA	NA	-9.66184	-6.45454		NA	NA	-0.835164	-4.62112	Aspartic proteinase nepenthesin-1 precursor, putative, expressed
LOC_Os07g39860	-1.77689	0.0403883	-9.6325	-6.18178		-2.35988	3.79999	0.679409	-9.56753	Expressed protein
LOC_Os04g46410	-4.93007	NA	-9.60255	NA		NA	NA	-4.03274	-4.35809	AP2 domain containing protein, expressed
LOC_Os10g23900	NA	NA	-9.58223	-6.13261		NA	NA	2.63234	-7.73659	Decarboxylase, putative, expressed
LOC_Os06g11650	-6.30858	NA	-9.58223	-5.41785		NA	NA	-2.25302	0.0105974	Phosphate-induced protein 1 conserved region domain containing protein, expressed
LOC_Os01g58860	-5.06757	-4.13926	-9.57133	-6.41665		2.08281	4.19827	-5.88536	-6.82133	Auxin efflux carrier component, putative, expressed
LOC_Os01g07450	NA	NA	-9.56162	-3.13262		NA	NA	-5.3974	-3.7634	MYB family transcription factor, putative, expressed
LOC_Os03g63620	-4.4155	6.7461	-9.56162	-4.73848		NA	4.78323	-1.50151	-3.74496	Tetraspanin family protein, putative, expressed
LOC_Os03g25370	NA	NA	-9.49796	0.532461		NA	NA	-7.63759	-6.55972	Peroxidase precursor, putative, expressed
LOC_Os09g29600	3.95556	-2.94742	-9.49796	-1.68993		0.530123	-2.11351	-0.590051	-1.87031	OsWAK85 - OsWAK receptor-like cytoplasmic kinase OsWAK-RLCK, expressed
LOC_Os06g10780	-3.60814	NA	-9.49585	-6.07268		NA	NA	-9.01001	-2.09332	AP2 domain containing protein, expressed
LOC_Os11g14630	NA	NA	-9.48707	-1.27489		NA	NA	-6.30575	-2.03616	Expressed protein
LOC_Os01g62990	-6.00046	NA	-9.4761	0.310068		4.0828	NA	-4.29049	-0.763398	ATROPGEF7/ROPGEF7, putative, expressed
LOC_Os01g56690	-4.18782	7.26966	-9.46556	-9.52303		-1.1793	9.13713	-1.95262	-2.10284	Helix-loop-helix DNA-binding domain containing protein, expressed
LOC_Os08g40690	5.86218	6.33106	-9.45224	-3.95672		NA	9.81297	-6.89078	4.02124	Glycosyl hydrolase, putative, expressed
LOC_Os10g39340	NA	NA	-9.44268	-6.83305		NA	NA	-3.6633	-6.20608	Aspartic proteinase nepenthesin precursor, putative, expressed
LOC_Os12g44040	NA	-13.0394	-9.43136	-5.98455		3.08281	-9.8112	-7.53523	-9.51188	Transposon protein, putative, unclassified, expressed
LOC_Os09g13770	-5.6956	NA	-9.43136	-1.06844		-3.80256	NA	-1.80156	-2.33423	Retrotransposon protein, putative, unclassified, expressed
LOC_Os02g56380	2.15647	0.888385	-9.40846	-7.06352		3.08281	9.22063	-2.00509	-2.9154	OsWAK21 - OsWAK receptor-like cytoplasmic kinase OsWAK-RLCK, expressed
LOC_Os06g51210	4.27722	NA	-9.40846	-1.27489		-5.38752	NA	-1.74205	-3.20818	Zinc finger family protein, putative, expressed
LOC_Os05g12770	-1.60815	5.7461	-9.39873	-0.952966		4.66777	4.19827	-10.3057	-3.0529	NB-ARC domain containing protein, expressed
LOC_Os11g47610	NA	NA	-9.39687	-3.13262		NA	NA	-6.09163	-5.35809	Glycosyl hydrolase, putative, expressed
LOC_Os03g52920	-8.99184	NA	-9.39687	-7.59204		NA	NA	-3.64894	-6.73659	Expressed protein
LOC_Os05g11580	NA	NA	-9.38519	-3.68993		NA	NA	-8.61769	0.406526	Expressed protein
LOC_Os04g27830	NA	NA	-9.34957	0.672638		2.08281	NA	-2.80305	-2.62322	1,2-dihydroxy-3-keto-5-methylthiopentene dioxygenase protein, putative, expressed
LOC_Os01g15039	-7.33606	NA	-9.33749	5.33771		4.0828	NA	-8.13427	-4.62112	Pectinesterase, putative, expressed
LOC_Os01g55060	NA	NA	-9.32532	NA		NA	NA	-9.30575	-7.46242	Expressed protein
LOC_Os01g11840	NA	NA	-9.28817	-5.71758		NA	NA	-3.29049	-5.03616	Xylem cysteine proteinase 2 precursor, putative, expressed
LOC_Os01g70370	NA	-2.13927	-9.28817	1.72511		NA	NA	-1.32702	-6.35808	Serine palmitoyltransferase 2, putative, expressed
LOC_Os04g33530	-3.11965	-4.72422	-9.28817	-4.13262		-3.80256	5.78323	-4.55968	-5.84351	Ser/Thr protein phosphatase family protein, putative, expressed
LOC_Os05g07626	NA	NA	-9.27557	-2.39037		NA	-2.41433	-4.90595	-3.00286	Expressed protein
LOC_Os11g33942	NA	-2.13927	-9.26285	-6.22008		NA	NA	-4.78645	NA	Plant protein of unknown function domain containing protein, expressed
LOC_Os01g11150	1.93239	4.88839	-9.23709	-5.28089		1.92023	11.0748	-2.20149	-3.59347	Gibberellin 2-beta-dioxygenase, putative, expressed
LOC_Os01g11480	-6.73742	NA	-9.22404	-7.22007		4.0828	NA	-6.42294	-5.03616	Zinc finger, C3HC4 type domain containing protein, expressed
LOC_Os11g30600	NA	NA	-9.22404	-7.30254		NA	NA	-3.12057	-6.79104	Hypothetical protein
LOC_Os07g48140	NA	-4.13926	-9.22404	3.75275		1.22509	-2.6871	-3.9476	-2.78987	ATOFP17/OFP17, putative, expressed
LOC_Os06g28670	4.27722	-1.69658	-9.21086	-5.59205		NA	-4.68709	-4.17501	-2.17844	Polygalacturonase, putative, expressed
LOC_Os06g49340	-2.25292	-4.72422	-9.20008	-7.47565		4.0828	1.75559	-6.88705	-4.56502	OsFBDUF35 - F-box and DUF domain containing protein, expressed
LOC_Os01g71380	-3.08244	3.53674	-9.19756	5.92267		6.13197	8.8987	-3.91198	5.17911	Glycosyl hydrolases family 17, putative, expressed
LOC_Os11g09220	NA	-4.13926	-9.19756	-3.71758		NA	NA	-8.60764	-3.03616	Expressed protein
LOC_Os12g01090	-3.60814	-3.13926	-9.19756	0.158065		-1.35987	NA	-1.91198	NA	Retrotransposon protein, putative, unclassified, expressed
LOC_Os03g51980	-3.93007	NA	-9.19756	1.38046		-3.80256	NA	-2.60762	-3.7634	Expressed protein
LOC_Os09g26490	NA	NA	-9.19756	2.63199		NA	NA	-5.03274	3.99149	Alpha/beta hydrolase fold, putative, expressed
LOC_Os01g51490	-2.97281	-4.13926	-9.18414	-5.13262		-6.26199	-3.68709	-10.0214	1.78504	Expressed protein
LOC_Os11g05380	-3.53974	6.7461	-9.17636	-6.72346		-1.06811	10.23	-2.08233	-2.90795	Cytochrome P450, putative, expressed
LOC_Os01g71860	NA	2.7461	-9.1706	-5.74159		NA	NA	-2.25748	-5.20818	Glycosyl hydrolases family 17, putative, expressed
LOC_Os11g01090	-6.06757	-3.13926	-9.1706	-0.689931		4.66777	NA	-1.00509	-4.84351	Retrotransposon protein, putative, unclassified, expressed
LOC_Os02g42280	0.641898	NA	-9.1706	-6.71758		5.0828	NA	-8.83147	0.236601	UDP-glucoronosyl/UDP-glucosyl transferase family protein, putative, expressed
LOC_Os02g54530	NA	NA	-9.1706	-0.104969		NA	NA	-6.03273	2.37	SCP-like extracellular protein, expressed
LOC_Os12g36840	-5.1931	NA	-9.16239	-5.78495		NA	NA	-2.32424	-6.4232	Pathogenesis-related Bet v I family protein, putative, expressed
LOC_Os11g32520	NA	NA	-9.15692	-6.30254		3.08281	4.19827	-2.64894	-2.53207	OsGH3.13 - Probable indole-3-acetic acid-amido synthetase, expressed
LOC_Os12g34524	-5.51503	NA	-9.15692	NA		3.08281	NA	-6.73317	-0.593473	Peroxidase precursor, putative, expressed
LOC_Os04g47390	NA	NA	-9.14312	-1.01186		NA	NA	-8.13427	-12.1183	GDSL-like lipase/acylhydrolase, putative, expressed
LOC_Os07g46560	-5.82367	NA	-9.14312	0.631996		-3.80256	4.19827	-3.13437	0.821564	Seven in absentia protein family domain containing protein, expressed
LOC_Os01g36460	-3.60814	NA	-9.12918	NA		NA	NA	-7.25512	-5.62112	MYB family transcription factor, putative, expressed
LOC_Os12g06660	-3.60814	NA	-9.1151	-3.13262		NA	NA	-7.84009	-2.03616	Actin, putative, expressed
LOC_Os09g30506	-5.06757	NA	-9.1151	-7.99059		NA	NA	-4.55968	-5.03616	EF hand family protein, expressed
LOC_Os12g17930	NA	NA	-9.10089	-4.77739		NA	NA	-3.49694	-3.03616	Expressed protein
LOC_Os08g39330	-9.73741	6.55345	-9.07203	1.63393		-3.80256	7.10516	-3.87545	-2.35677	Skin secretory protein xP2 precursor, putative, expressed
LOC_Os10g39270	-2.60814	NA	-9.06429	-9.6404		NA	NA	-7.01981	-3.03616	Nucleoid DNA-binding, putative, expressed
LOC_Os11g47630	4.86218	3.7461	-9.05739	-5.51775		4.25483	-0.703839	-2.57494	-6.15189	ZOS11-10 - C2H2 zinc finger protein, expressed
LOC_Os02g54540	-4.1931	NA	-9.04259	-4.93997		NA	NA	-8.53523	-5.35809	SCP-like extracellular protein, expressed
LOC_Os03g19840	NA	NA	-9.02764	-4.71758		NA	NA	-1.52865	-4.03616	Cysteine-rich repeat secretory protein 55 precursor, putative, expressed
LOC_Os02g10800	-14.7895	5.33106	-9.01253	2.46207		-0.359875	2.75559	0.579874	6.20958	Mitochondrial carrier protein, putative, expressed
LOC_Os02g54060	-9.15981	NA	-8.99726	3.75275		-1.35987	5.19827	-7.71455	0.0280147	Chaperonin, putative, expressed
LOC_Os03g15320	-4.77279	NA	-8.99726	-5.45454		NA	NA	-7.9072	-4.62112	Glyoxal oxidase-related, putative, expressed
LOC_Os06g34060	-3.60814	NA	-8.99726	-2.13262		NA	NA	-3.46452	-3.23733	Proteins of unknown function domain containing protein, expressed
LOC_Os02g52840	-6.6956	NA	-8.98183	-0.912324		NA	NA	-0.507589	-2.70895	Flavonol synthase/flavanone 3-hydroxylase, putative, expressed
LOC_Os09g38784	4.00447	3.62535	-8.98183	-3.08225		0.405659	-0.437052	-0.686913	-4.59347	Retrotransposon protein, putative, unclassified, expressed
LOC_Os03g04210	0.249581	NA	-8.95047	-5.13262		NA	NA	-2.75998	NA	IQ calmodulin-binding motif family protein, putative, expressed
LOC_Os10g18760	NA	NA	-8.93453	NA		NA	NA	-9.79206	NA	Dirigent, putative, expressed
LOC_Os05g33410	-3.93007	NA	-8.93453	-8.22007		NA	NA	-5.44777	-3.03616	Xylanase inhibitor, putative, expressed
LOC_Os07g45460	NA	NA	-8.93453	NA		3.08281	NA	-2.91198	-3.03616	Expressed protein
LOC_Os08g14210	NA	-4.13926	-8.93453	-1.68993		NA	NA	-2.95928	1.40653	Glycosyl hydrolases family 16, putative, expressed
LOC_Os12g37900	-3.30296	6.06803	-8.91841	1.1272		-0.0968412	-1.51743	-1.09529	-0.948955	Expressed protein
LOC_Os03g57410	2.83454	0.303423	-8.91841	0.0522703		2.08281	NA	-3.25302	1.29488	RING-H2 finger protein ATL5D, putative, expressed
LOC_Os04g02520	NA	NA	-8.91841	2.89503		NA	NA	-5.84009	-5.94305	Leucine Rich Repeat family protein, expressed
LOC_Os06g19300	NA	NA	-8.91841	-3.13262		NA	5.19827	-0.892614	-5.35809	Cadmium tolerance factor, putative, expressed
LOC_Os04g35500	-2.48738	NA	-8.90211	-1.71378		NA	2.66248	-6.7697	-3.59347	ZF-HD protein dimerisation region containing protein, expressed
LOC_Os01g71130	-4.1931	3.7461	-8.88562	-1.27489		NA	NA	-2.6198	-0.293913	Xylanase inhibitor 725OS, putative, expressed
LOC_Os11g32620	NA	NA	-8.88562	-8.15498		NA	NA	-1.7965	-2.70895	Chalcone synthase, putative, expressed
LOC_Os07g31770	-2.60814	NA	-8.86894	-4.33379		NA	NA	1.65788	-8.76407	Chalcone synthase, putative, expressed
LOC_Os01g11470	-2.48738	NA	-8.85207	-4.68993		NA	-0.244407	-2.34613	-1.27797	Expressed protein
LOC_Os10g26340	-6.1931	-4.13926	-8.83499	-0.633348		NA	NA	-7.30575	-2.59347	Cytochrome P450, putative, expressed
LOC_Os03g06020	-2.60814	NA	-8.83499	-1.85986		-3.80256	NA	-8.56671	-6.94304	Expansin precursor, putative, expressed
LOC_Os04g53560	NA	NA	-8.83499	1.31007		NA	NA	-8.84865	-2.40083	Expressed protein
LOC_Os07g36750	-2.60814	NA	-8.81772	-6.45454		NA	NA	-8.17569	-5.62112	CSLF3 - cellulose synthase-like family F; beta1,3;1,4 glucan synthase, expressed
LOC_Os11g15060	NA	NA	-8.7646	-6.45454		2.08281	NA	-7.44777	-6.89414	SAM dependent carboxyl methyltransferase, putative, expressed
LOC_Os05g44970	NA	NA	-8.7646	4.75275		NA	NA	-6.25513	-6.62112	Senescence-induced receptor-like serine/threonine-protein kinase precursor, putative
LOC_Os08g07620	NA	4.7461	-8.74567	-7.08582		0.920232	3.92552	0.243731	-3.93332	Expressed protein
LOC_Os12g38040	NA	-7.94661	-8.72808	-3.80541		NA	NA	-4.27187	1.16734	Metallothionein family protein, expressed
LOC_Os04g30040	-2.60814	-1.38588	-8.72808	-2.13262		-1.6818	-8.13003	-7.22913	NA	Jacalin-like lectin domain containing protein, expressed
	N 22= Nagina 22
	IR64= IR 64.
	NA= No expression of the gene was detected.
	FC= Fold change
