# Supplementary material for: Molecular basis of genetic plasticity to varying environmental conditions on growing rice by dry/direct-sowing and exposure to drought stress: Insights for DSR varietal development
Source: Front Plant Sci. 2022 Oct 24;13:1013207. doi: 10.3389/fpls.2022.1013207 (PMC9638133; doi:10.3389/fpls.2022.1013207)
Supplement: Supplementary file 3 [file Table_3.xlsx]

## Sheet: Response to stress
Supplementary Table S5: Differentially expressed genes for responses to stress under drought in rice cultivars.
Method of planting®	Direct-sown					Transplanted				Annotation
Gene ID	N 22, Leaf Log2 FC	IR 64, Leaf Log2 FC	N 22, Root Log2 FC	IR 64, Root Log2 FC		N 22, Leaf Log2 FC	IR 64, Leaf Log2 FC	N 22, Root Log2 FC	IR 64, Root Log2 FC
LOC_Os11g26790	11.3922	7.56944	7.02237	5.19042		1.84657	14.3468	6.67556	6.64024	Dehydrin, putative, expressed
LOC_Os05g28740	11.2337	3.58991	1.2463	5.33991		7.54891	1.542	-0.0396152	0.359854	Universal stress protein domain containing protein, putative, expressed
LOC_Os07g48010	10.3106	-1.11161	3.90257e-07	-3.13262		2.07551	-0.492335	-5.97133	-6.20608	Peroxidase precursor, putative, expressed
LOC_Os07g48020	9.40439	-0.0577365	-6.22881	-1.17536		2.08931	-0.854841	-9.09162	-5.34836	Peroxidase precursor, putative, expressed
LOC_Os07g48040	9.18327	-0.381481	-2.58496	4.21696		2.127	-2.03894	-4.44777	-2.54767	Peroxidase precursor, putative, expressed
LOC_Os01g73250	8.73699	1.90034	-4.98603	-0.342469		-2.23082	0.410994	-1.12066	0.716243	Abscisic stress-ripening, putative, expressed
LOC_Os11g26780	8.46123	6.77527	7.44087	4.80001		0.59573	12.7314	6.50587	6.18425	Dehydrin, putative, expressed
LOC_Os11g26780	8.46123	6.77527	7.44087	4.80001		0.59573	12.7314	6.50587	6.18425	Dehydrin, putative, expressed
LOC_Os11g29990	7.52514	-2.2048	-3	-5.93997		-0.114299	-4.38796	NA	-0.593473	NBS-LRR type disease resistance protein, putative, expressed
LOC_Os11g26760	6.4808	5.1614	11.391	4.97072		NA	12.1841	9.27047	5.8562	Dehydrin, putative, expressed
LOC_Os11g45180	6.44714	2.70552	2.08746	2.26224		0.0995559	-0.894023	1.52543	0.487826	NBS-LRR disease resistance protein, putative, expressed
LOC_Os11g26750	5.99945	9.42235	7.85631	5.32067		2.22509	11.9626	9.15415	6.43588	Dehydrin, putative, expressed
LOC_Os07g06190	5.96382	-0.866502	2.16992	-1.53793		0.405659	0.328171	1.20136	1.46097	Ethylene-insensitive protein 2, putative, expressed
LOC_Os01g57340	5.86797	1.15822	0.0685643	-0.389066		0.340564	-0.441208	0.554338	0.490707	Rp1, putative, expressed
LOC_Os01g12580	5.74594	10.4876	3.70044	5.43391		-1.35988	14.8716	4.9836	6.38809	Late embryogenesis abundant protein, putative, expressed
LOC_Os01g57310	5.59915	5.06803	-0.485426	-0.689931		1.22509	1.75559	-0.00508888	0.612977	Rp1, putative, expressed
LOC_Os03g27280	5.32977	1.18673	0.970831	1.84333		0.523005	1.89957	1.12707	2.09453	CAMK_CAMK_like.19 - CAMK includes calcium/calmodulin depedent protein kinases
LOC_Os12g39630	5.32079	-2.0185	4.22448	-0.114817		6.13997	-3.40468	3.55033	-3.7663	CAMK_CAMK_like.49 - CAMK includes calcium/calmodulin depedent protein kinases
LOC_Os06g18820	5.12916	0.411405	0.745596	0.865915		1.41883	-2.75076	1.47239	0.523233	Serine threonine kinase, putative, expressed
LOC_Os07g47990	5.10487	1.14364	-3.62161	-3.83968		1.03959	-1.88228	-6.23169	-5.46876	Peroxidase precursor, putative, expressed
LOC_Os12g36640	4.6662	3.66002	0.937858	2.43905		1.76199	3.07314	-0.0844693	1.73439	Universal stress protein domain containing protein, putative, expressed
LOC_Os11g26570	4.62761	8.97797	6.08139	5.22687		1.22509	12.4229	6.56477	6.9156	Dehydrin, putative, expressed
LOC_Os02g34600	4.44598	1.95213	0.565526	-0.181273		0.906264	1.44867	0.266885	1.24181	CAMK_CAMK_like.13 - CAMK includes calcium/calmodulin depedent protein kinases
LOC_Os11g06720	4.4391	1.11976	0.0481536	0.907661		0.187734	0.123677	1.05569	-0.790993	Abscisic stress-ripening, putative, expressed
LOC_Os07g48050	4.27722	-5.13926	NA	2.75275		3.16368	0.17063	-4.03274	NA	Peroxidase precursor, putative, expressed
LOC_Os01g25630	4.27722	-3.0185	1.37534	-1.68993		-4.38752	-3.68709	1.06481	-1.51947	NB-ARC domain containing protein, expressed
LOC_Os11g45060	4.27722	-6.59869	1.90689	8.73002		-3.80256	-5.00902	2.57987	-0.0789004	NB-ARC domain containing protein, expressed
LOC_Os04g59450	3.93983	-0.466915	-0.230509	-0.870219		0.478688	-0.934781	-0.846342	-0.643562	CAMK_CAMK_like.28 - CAMK includes calcium/calmodulin depedent protein kinases
LOC_Os01g55880	3.90779	-2.35863	0.88789	-0.331478		-1.80854	-4.06714	-0.218493	-1.35988	Hemimethylated DNA binding domain containing protein, expressed
LOC_Os12g10710	3.72849	-0.353503	1.243	-1.04111		0.0463734	-1.46348	1.8435	-1.15593	NB-ARC domain containing protein, expressed
LOC_Os02g02400	3.6781	-1.80221	3.41942	3.02723		2.44648	-4.12459	2.13188	-0.838863	Catalase isozyme A, putative, expressed
LOC_Os11g45924	3.64189	2.82698	0.502501	-1.86827		-1.26258	-1.94485	-0.879558	-0.772038	WRKY41, expressed
LOC_Os04g34600	3.58153	3.39492	-6.38197	-0.956212		-0.904459	3.03067	0.441616	-1.16982	Abscisic stress-ripening, putative, expressed
LOC_Os02g47840	3.55872	5.51288	2.14419	3.78793		1.49995	3.33661	1.35445	3.07504	Universal stress protein domain containing protein, putative, expressed
LOC_Os05g07810	3.55701	4.16967	-1.66367	3.78418		NA	6.87949	-6.97231	4.88028	Universal stress protein domain containing protein, putative, expressed
LOC_Os01g71690	3.34094	1.67131	0.337035	0.401907		2.13724	0.67835	0.427022	1.28788	RecA protein, expressed
LOC_Os01g32780	3.2094	5.82133	0.330998	4.0148		2.15662	6.95068	0.82356	4.34403	Universal stress protein domain containing protein, putative, expressed
LOC_Os01g57450	3.17059	3.35197	-0.0628639	1.2571		0.751692	2.41804	0.184811	2.64442	Universal stress protein domain containing protein, putative, expressed
LOC_Os11g32880	3.12647	-1.21255	3.96061	1.31007		1.09314	-3.59733	2.29657	-0.460207	DEAD-box ATP-dependent RNA helicase, putative, expressed
LOC_Os04g53030	3.0672	-1.21115	1.42675	0.310068		0.273585	-1.21124	1.23001	-0.102488	NBS-LRR disease resistance protein, putative, expressed
LOC_Os05g06500	2.8783	1.204	-0.819121	1.0168		1.70475	2.05511	-0.261103	0.720209	Universal stress protein domain containing protein, putative, expressed
LOC_Os01g21250	2.81444	3.1933	-0.992867	-1.8658		-3.99231	6.49372	2.12419	0.190262	Late embryogenesis abundant protein, putative, expressed
LOC_Os04g42784	2.75476	-1.1937	0.501337	-0.504629		-0.148624	-3.11589	1.0294	-0.789616	DNA mismatch repair protein, putative, expressed
LOC_Os08g07540	2.57128	-1.59419	1.4886	0.455368		-0.122566	-3.29543	0.636181	0.044418	Hemimethylated DNA binding domain containing protein, expressed
LOC_Os06g37620	2.56925	-0.546335	-0.616307	-2.0184		1.51212	0.0305996	0.269173	-1.23866	Protein kinase family protein, putative, expressed
LOC_Os06g08670	2.53984	-2.11458	-0.918386	0.868063		-1.19427	-1.72212	-0.0906648	1.10432	Glutathione peroxidase, putative, expressed
LOC_Os01g72900	2.5226	9.15548	-2.74018	-5.29973		2.00269	4.38495	-1.26605	-1.23348	Abscisic stress-ripening, putative, expressed
LOC_Os12g07990	2.4784	NA	-1.49643	-9.71004		5.25273	-3.68709	-5.97133	-8.01343	Protein kinase family protein, putative, expressed
LOC_Os02g47650	2.38913	1.98489	-0.347439	-1.44223		-0.263661	1.88579	1.03434	0.919269	Universal stress protein domain containing protein, putative, expressed
LOC_Os12g18374	2.25304	0.384619	1.52535	-0.0160765		-0.86057	1.47368	2.18756	-2.51325	NB-ARC domain containing protein, expressed
LOC_Os04g46960	2.16613	0.0920934	-1.41298	-1.83654		0.45185	1.32885	0.34964	-0.326933	Glutathione peroxidase domain containing protein, expressed
LOC_Os07g48060	2.05694	1.88838	1.75084	1.13674		2.09955	1.5332	-0.158969	-0.269721	Peroxidase precursor, putative, expressed
LOC_Os10g01060	2.02719	-0.0401643	-0.0848889	-1.13552		1.20572	-1.55971	1.55515	-0.537549	Protein kinase family protein, putative, expressed
The value indicates Log2 Fold change in expression of the gene under the reproductive stage drought stress over the control conditions.
	N 22= Nagina 22
	IR64= IR 64.
	NA= No expression of the gene was detected.
	FC= Fold change

## Sheet: Redox homeostasis
Supplementary Table S6: Differentially expressed genes for redox homeostasis under drought stress in rice cultivars.
Method of planting®	Direct-sown					Transplanted				Annotation
Gene ID	N 22, Leaf Log2 FC	IR 64, Leaf Log2 FC	N 22, Root Log2 FC	IR 64, Root Log2 FC		N 22, Leaf Log2 FC	IR 64, Leaf Log2 FC	N 22, Root Log2 FC	IR 64, Root Log2 FC
LOC_Os07g29410	8.76977	-0.443725	1.46949	2.51652		-0.0786462	-2.9373	0.96982	-0.665027	Thioredoxin, putative, expressed
LOC_Os01g27140	7.44714	NA	NA	NA		-1.35988	3.07752	NA	NA	OsGrx_C7 - glutaredoxin subgroup III, expressed
LOC_Os12g35330	6.97766	-5.72422	NA	3.75275		NA	4.19827	-3.44778	NA	OsGrx_C12 - glutaredoxin subgroup III, expressed
LOC_Os01g13480	5.81563	-0.755366	-3.97728	-1.1546		-2.56785	1.22097	-4.85684	0.769096	Glutaredoxin, putative, expressed
LOC_Os12g08730	5.72118	-1.55784	1.35315	1.96106		-0.444845	-1.16622	0.32151	0.5461	Thioredoxin, putative, expressed
LOC_Os03g07470	5.27722	NA	-3.30743	NA		NA	NA	-6.03273	-4.35809	Glutaredoxin, putative, expressed
LOC_Os01g68480	5.20432	-1.69704	0.782409	3.53246		-0.583709	-1.43088	2.39701	1.46542	Thioredoxin, putative, expressed
LOC_Os06g09610	5.18636	-0.52207	1.21681	2.04703		-0.821165	-1.41378	1.04301	2.5618	Peroxiredoxin, putative, expressed
LOC_Os03g55820	5.09154	-0.162182	0.687463	2.05185		0.170639	0.290234	0.326903	1.47632	Thioredoxin, putative, expressed
LOC_Os02g35900	5.00364	-0.384385	-6.76461	2.7695		-0.352944	-0.823439	-0.227481	4.21388	Thioredoxin, putative, expressed
LOC_Os01g07376	4.01512	1.4611	1.36156	1.10961		-0.349268	1.27884	1.47974	0.101461	Thioredoxin, putative, expressed
LOC_Os03g21000	3.72513	-0.611919	0.474799	1.02639		-1.74057	0.0843548	0.266475	1.58918	Thioredoxin, putative, expressed
LOC_Os07g48510	3.62729	-0.589662	2.10692	3.6793		4.73816	-4.29969	0.981736	0.0569416	Thioredoxin, putative, expressed
LOC_Os05g10930	3.51262	-0.073452	-1.77026	0.417852		-0.971355	1.2141	-0.831126	-1.29788	OsGrx_C15 - glutaredoxin subgroup III, expressed
LOC_Os09g38670	3.12732	-0.527003	-1.43296	-2.51625		-2.65677	0.225454	-1.80383	-0.149485	Thioredoxin, putative, expressed
LOC_Os04g36640	3.03618	-0.382469	0.819084	0.022786		-0.745934	-2.14007	0.694737	0.268535	Dehydration-responsive element-binding protein, putative, expressed
LOC_Os04g57930	2.99543	-0.628105	-0.349118	0.58037		-0.50298	-0.743755	0.125724	1.48208	Thioredoxin, putative, expressed
LOC_Os12g07650	2.89524	0.725561	-0.771523	-0.0732607		0.540479	-1.24938	0.325415	1.33292	OsGrx_S16 - glutaredoxin subgroup II, expressed
LOC_Os04g53740	2.63963	1.56874	0.515077	2.12421		0.823119	0.512211	-0.0895876	0.844517	Thioredoxin, putative, expressed
LOC_Os05g39450	2.59031	2.01733	-2.60358	-1.51835		0.0698083	0.980248	-2.23871	-0.243487	Glutaredoxin, putative, expressed
LOC_Os02g56850	2.53332	0.640823	-0.0815961	-0.00305614		-0.448373	1.03769	0.472795	1.81923	Glutathione reductase, putative, expressed
LOC_Os02g09940	2.47918	-1.814	2.70843	0.540449		-2.37215	-2.90211	3.47031	-0.0654803	Peroxiredoxin, putative, expressed
LOC_Os03g24030	2.29992	0.612703	-0.280932	0.353618		-0.695163	0.983739	-0.971776	-0.451644	Glutaredoxin, putative, expressed
LOC_Os03g59170	2.29728	0.612627	-0.565619	1.10535		1.08186	0.604371	-0.24472	1.64802	OsAPRL5 adenosine 5'-phosphosulfate reductase-like OsAPRL5
LOC_Os11g43520	2.12814	7.70029	2.44268	6.84021		1.34056	2.43366	4.43759	9.34105	OsGrx_C17 - glutaredoxin subgroup III, expressed
LOC_Os07g46570	2.02831	0.196507	-1.23291	-0.468631		-2.3285	2.22894	-1.22399	0.278746	Glutaredoxin, putative, expressed
The value indicates Log2 Fold change in expression of the gene under the reproductive stage drought stress over the control conditions.
	N 22= Nagina 22
	IR64= IR 64.
	NA= No expression of the gene was detected.
	FC= Fold change
