# Supplementary material for: Molecular basis of genetic plasticity to varying environmental conditions on growing rice by dry/direct-sowing and exposure to drought stress: Insights for DSR varietal development
Source: Front Plant Sci. 2022 Oct 24;13:1013207. doi: 10.3389/fpls.2022.1013207 (PMC9638133; doi:10.3389/fpls.2022.1013207)
Supplement: Supplementary file 4 [file Table_4.xlsx]

## Sheet: Sheet1 (2)
Supplementary Table S7: Differentially expressed transcription factors under drought stress in rice cultivars.
Method of planting®	Direct-sown					Transplanted				Annotation
Gene ID	N 22, Leaf Log2 FC	IR 64, Leaf Log2 FC	N 22, Root Log2 FC	IR 64, Root Log2 FC		N 22, Leaf Log2 FC	IR 64, Leaf Log2 FC	N 22, Root Log2 FC	IR 64, Root Log2 FC
WRKY family Transcription Factor
LOC_Os11g29870	11.3961	1.28716	0.0672151	0.920794		1.71467	2.4384	1.57652	0.538265	WRKY72, expressed
LOC_Os05g49100	10.4867	10.1639	0.124696	-4.48776		0.00269424	3.32713	1.03897	-0.912204	WRKY49, expressed
LOC_Os05g50610	9.38574	3.94728	-2.04264	-3.04304		-0.359876	4.61357	2.2729	-2.36399	WRKY8, expressed
LOC_Os06g44010	7.86218	0.536083	-2.4929	-2.99918		-1.55489	2.10155	0.588767	-3.73031	WRKY28, expressed
LOC_Os03g21710	5.86218	1.1335	-4.94953	-4.81124		1.4244	-1.94485	-2.73539	-4.35935	WRKY79, expressed
LOC_Os05g40080	5.86218	NA	-4.58496	-3.99736		NA	0.755592	-0.62958	-6.37483	WRKY54, expressed
LOC_Os12g02400	5.64189	3.7461	-1.83399	-4.76139		NA	3.45603	-0.327017	-4.03088	WRKY114, expressed
LOC_Os05g04640	5.10133	2.09949	0.15997	-1.52961		-1.76323	0.225078	-0.0147393	-1.2842	WRKY5, expressed
LOC_Os11g02480	4.98138	0.648133	-0.126704	-0.349031		0.186235	0.529932	0.851226	-0.58422	WRKY46, expressed
LOC_Os01g18584	4.60354	1.31829	-0.750121	0.470494		-0.316756	-0.509288	-0.763862	1.01722	WRKY9, expressed
LOC_Os05g46020	4.4938	1.3505	0.328683	-2.1336		-0.732227	2.2673	1.21	-2.43054	WRKY7, expressed
LOC_Os03g58420	4.27722	-4.46119	-0.45226	-1.21904		1.22509	-2.6871	-1.07785	-1.83488	WRKY6, expressed
LOC_Os06g05380	4.19209	-1.24719	-2.26559	-4.54168		0.0654297	-4.30742	-1.35244	-0.856508	WRKY73, expressed
LOC_Os07g27670	3.9775	6.55345	3.01197	0.0774073		0.640124	1.82698	-1.72498	-0.923469	WRKY115, expressed
LOC_Os01g14440	3.94468	0.493089	-1.70068	-4.18223		0.623694	0.833006	-0.529644	-1.9312	WRKY1, expressed
LOC_Os01g40260	3.79802	-0.717041	-1.29235	-3.98477		-1.31602	0.726224	0.472612	-1.96787	WRKY77, expressed
LOC_Os05g49620	3.74143	1.62535	-2.25931	-1.63844		-0.485407	0.440091	-0.0772389	-2.36156	WRKY19, expressed
LOC_Os01g47560	3.69142	0.680943	-1.06863	-2.51288		0.819327	-0.185073	-0.182144	-0.241092	WRKY16, expressed
LOC_Os03g20550	3.4662	2.21401	-0.0969617	1.45093		1.72005	2.39002	-0.140579	0.880394	WRKY55, expressed
LOC_Os12g02450	3.4195	-2.48764	-8.00703	-4.1726		-1.50074	-3.70852	-0.519662	-10.4455	WRKY64, expressed
LOC_Os01g54600	3.30924	1.49824	-0.668333	-1.2866		0.675513	1.95573	-0.671756	-1.43377	WRKY13, expressed
LOC_Os08g38990	3.13181	2.39653	2.20436	3.1328		1.64012	-0.0099421	0.798372	1.58978	WRKY30, expressed
LOC_Os07g02060	3.00447	-2.9696	-0.15788	0.203153		1.65295	-3.73225	-1.73627	-2.66672	WRKY29, expressed
LOC_Os04g21950	2.8766	1.40594	-1.13338	-1.36053		-0.275678	1.31433	-0.943233	0.604876	WRKY51, expressed
LOC_Os05g40070	2.83454	4.7461	-4.41636	-2.32357		-0.359875	1.97798	-0.477394	-0.840912	WRKY84, expressed
LOC_Os12g02420	2.78032	0.343132	0.29888	-1.54615		-0.481062	0.52988	0.220537	0.0894967	WRKY97, expressed
LOC_Os09g25070	2.70901	-0.889222	-3.65025	-4.79846		-1.86657	-2.17141	1.0934	-3.01432	WRKY62, expressed
LOC_Os09g30400	2.69514	-0.796113	-0.228536	-0.296775		-0.0677793	-0.657127	0.244411	0.43698	WRKY90, expressed
LOC_Os12g32250	2.57022	0.57322	-0.552454	0.0691989		1.23775	-0.305179	0.566392	-0.0645669	WRKY96, expressed
LOC_Os02g26430	2.53498	3.2807	-3.45735	-4.00084		-1.13748	3.54219	-1.14415	-1.37436	WRKY42, expressed
LOC_Os01g09100	2.50697	2.97585	-3.88362	-0.574961		1.90316	3.46186	-0.0941403	-1.43806	WRKY10, expressed
LOC_Os05g27730	2.36483	2.80224	-1.72789	-2.25226		0.390182	1.32239	-1.04978	-1.6289	WRKY53, expressed
LOC_Os01g53040	2.34912	-6.30918	-1.4982	-4.07047		1.92306	-7.9159	-1.47813	-1.81427	WRKY14, expressed
LOC_Os03g55080	2.282	1.15142	-2.38419	-3.09874		-0.484267	-0.618803	-0.714422	-0.00145673	WRKY3, expressed
LOC_Os04g51560	2.10228	0.725403	-1.0492	-2.32088		-0.708831	1.52203	-1.1411	-0.326012	WRKY68, expressed
MYB family Transcription Factor
LOC_Os08g33150	9.76906	1.0746	-1	4.69911		-0.857969	-0.356339	-5.53523	5.37871	MYB family transcription factor, putative, expressed
LOC_Os02g07170	9.17438	1.30342	1.08092	1.70659		1.45509	8.95315	4.26059	-0.220562	MYB family transcription factor, putative, expressed
LOC_Os11g35390	7.5105	1.02856	0.999998	7.07467		-0.74151	2.47665	NA	-1.9154	MYB family transcription factor, putative, expressed
LOC_Os02g14490	6.73665	2.76285	-1.94278	1.85713		-0.874449	1.20305	-1.30277	0.655347	MYB family transcription factor, putative, expressed
LOC_Os06g35140	6.66743	3.13027	-1.49125	0.206445		-1.1053	2.18549	-2.65169	0.57408	MYB family transcription factor, putative, expressed
LOC_Os12g37970	6.59091	0.544067	0.118661	1.57833		-0.781058	-0.548914	-1.35512	-0.129244	MYB family transcription factor, putative, expressed
LOC_Os01g13740	6.49465	-0.858522	0.192645	1.55399		-0.955802	0.0332942	-4.7697	1.51344	MYB-like DNA-binding domain containing protein, expressed
LOC_Os07g48870	6.27722	4.85801	0.942285	-0.505969		1.64012	1.9076	0.217718	-0.108776	MYB family transcription factor, putative, expressed
LOC_Os06g14700	6.08457	6.06803	NA	NA		NA	7.36819	NA	1.40653	MYB-like DNA-binding domain containing protein, expressed
LOC_Os02g49986	5.19209	8.67683	2.90689	5.41859		NA	8.92618	0.509484	6.04625	MYB family transcription factor, putative, expressed
LOC_Os01g74410	5.18889	-2.47678	2.43828	-1.29898		0.470607	-1.71758	-0.388277	-2.79885	MYB family transcription factor, putative, expressed
LOC_Os11g47460	4.54798	-1.68659	1.92084	1.35045		-1.52615	-1.88504	-0.785539	-0.310839	MYB family transcription factor, putative, expressed
LOC_Os03g27090	4.27722	-5.8397	-3.9542	4.11742		NA	NA	-4.33899	0.769096	MYB family transcription factor, putative, expressed
LOC_Os06g02250	4.27722	NA	-5.67948	-6.30254		NA	NA	-2.07425	-2.78987	MYB family transcription factor, putative, expressed
LOC_Os06g24070	3.88075	-0.343791	4.9542	3.89503		-0.860451	-0.201088	-4.03274	1.2366	MYB-like DNA-binding domain containing protein, expressed
LOC_Os12g39640	3.8817	-0.651078	2.07006	1.3272		-0.0943521	-1.58768	0.0755012	-0.129051	MYB family transcription factor, putative, expressed
LOC_Os07g37210	3.41951	3.04665	0.140178	2.45142		0.640124	5.74049	-0.157092	2.12273	MYB family transcription factor, putative, expressed
LOC_Os03g56090	3.21305	0.46781	-1.2578	0.130089		-1.58227	2.83088	-0.930096	0.360232	MYB family transcription factor, putative, expressed
LOC_Os06g45890	3.09925	2.69574	1.34954	-2.59792		1.12291	2.31359	2.54172	-0.707663	MYB family transcription factor, putative, expressed
LOC_Os06g49040	3.04754	-1.28863	-0.263034	0.546135		1.53438	-1.38993	-0.344001	-0.792082	Myb-like DNA-binding domain containing protein, putative, expressed
LOC_Os03g55590	2.97214	1.84771	2.03647	1.50063		-0.510134	1.90592	1.30635	4.08923	MYB family transcription factor, putative, expressed
LOC_Os04g47890	2.67104	-2.69658	-1.26559	1.72511		-1.23434	0.806219	1.18756	-1.9154	MYB family transcription factor, putative, expressed
LOC_Os04g42950	2.57151	1.1335	0.696719	1.72753		1.44748	2.94002	0.793512	2.10394	MYB family transcription factor, putative, expressed
LOC_Os01g09590	2.55444	1.85596	0.0515303	-0.201234		0.866005	0.800781	0.956787	-1.79027	MYB-like DNA-binding domain containing protein, putative
LOC_Os08g34960	2.48662	8.3608	2.89812	4.31699		0.755601	3.11314	0.471349	2.57959	MYB family transcription factor, putative, expressed
LOC_Os04g39470	2.4195	-3.13926	-7.34957	-4.47129		NA	0.755592	-6.6957	-1.30968	MYB family transcription factor, putative, expressed
LOC_Os01g03720	2.39094	3.78147	0.256014	2.64635		-1.35987	3.75559	1.85496	0.396184	MYB family transcription factor, putative, expressed
LOC_Os08g33050	2.33877	-0.256273	1.39232	4.06495		-0.306634	0.467161	-0.590051	-0.971985	MYB family transcription factor, putative, expressed
LOC_Os03g51110	2.2808	3.46389	0.625736	3.67244		0.244195	2.1108	0.603266	1.38747	MYB family transcription factor, putative, expressed
LOC_Os07g02800	2.20312	0.39364	2.63579	2.15556		-0.681528	-1.24792	1.14587	1.9931	MYB family transcription factor, putative, expressed
LOC_Os09g23620	2.18247	5.53789	-2.46333	-3.41983		0.225087	12.9397	-1.05761	0.224363	MYB family transcription factor, putative, expressed
LOC_Os01g49160	2.0672	2.15428	-3.19015	-4.67737		0.903158	3.83241	0.156314	-3.17809	MYB family transcription factor, putative, expressed
LOC_Os05g41240	2.0065	-0.928132	0.229899	-0.954389		0.20054	-0.355155	0.256552	-0.570914	MYB-like DNA-binding domain containing protein, putative, expressed
No Apical Meristem protein
LOC_Os07g48550	9.26552	1.12946	-1.32007	1.34126		0.89316	-0.420929	0.305103	1.36113	No apical meristem protein, putative, expressed
LOC_Os08g33910	7.08457	-5.46119	1.43296	0.479993		-0.566327	-2.70384	2.40995	-1.10444	No apical meristem protein, putative, expressed
LOC_Os09g33490	6.6419	-0.296171	-0.238758	1.27873		-0.154278	-1.28017	1.44088	-1.32302	No apical meristem protein, putative, expressed
LOC_Os11g05614	6.11994	1.99691	-5.31628	-1.33339		-0.447339	3.89695	-2.29845	2.63636	No apical meristem protein, putative, expressed
LOC_Os06g51070	5.80033	0.136015	-0.471923	-2.11251		-1.45247	-0.899065	0.833919	-3.09597	No apical meristem protein, putative, expressed
LOC_Os08g42400	4.66788	0.126989	-0.530398	0.409099		-0.378203	-0.628914	-0.887279	-0.489017	No apical meristem protein, putative, expressed
LOC_Os05g34830	5.59252	1.82598	0.329331	2.33888		0.340334	2.82234	0.204662	1.21851	No apical meristem protein, putative, expressed
LOC_Os12g03040	5.44557	0.658763	-0.457398	0.402514		1.47795	4.69509	0.350765	-0.768977	No apical meristem protein, putative, expressed
LOC_Os12g29330	5.1129	1.953	-0.930224	1.64479		-0.557634	1.79626	-1.88122	0.0813396	No apical meristem protein, putative, expressed
LOC_Os08g10080	5.07184	-4.54619	-0.529651	0.991538		-0.483947	-3.4994	-2.05391	0.906241	No apical meristem protein, putative, expressed
LOC_Os05g34600	4.69545	-0.121726	0.0126001	2.39753		-1.68008	0.460972	-0.91198	-0.57099	No apical meristem protein, putative, expressed
LOC_Os01g66120	4.61256	2.44417	-1.82921	-1.06499		-0.0157297	2.24122	-0.452895	1.1677	No apical meristem protein, putative, expressed
LOC_Os03g21030	4.4784	3.17836	-1.73717	-1.67561		1.94679	1.73966	-0.931506	-0.189216	No apical meristem protein, putative, expressed
LOC_Os12g41680	4.47469	1.45023	0.277021	1.00051		1.3989	0.0510484	0.637409	-0.322145	No apical meristem protein, putative, expressed
LOC_Os08g33670	4.15647	1.19419	0.482601	1.19641		0.225086	-2.38489	0.831798	-0.947111	No apical meristem protein, putative, expressed
LOC_Os06g04090	4.06089	4.2029	0.181297	4.55407		0.142625	5.97476	0.431798	4.03609	No apical meristem protein, putative, expressed
LOC_Os11g08210	3.30331	1.13012	-2.24881	-2.47485		-0.166008	2.11867	-2.50668	0.410562	No apical meristem protein, putative, expressed
LOC_Os03g21060	3.2167	0.222933	-0.615043	0.715039		1.20036	0.0321102	0.969423	0.914673	No apical meristem protein, putative, expressed
LOC_Os04g38720	3.09677	3.91986	-1.04109	1.82576		0.824549	3.09279	1.24518	1.08483	No apical meristem protein, putative, expressed
LOC_Os01g64310	2.74143	-0.28154	-5.36224	-5.66095		-0.146281	1.21732	-0.708278	-3.79701	No apical meristem protein, putative, expressed
LOC_Os06g01230	2.45785	0.909144	1.45681	-0.144834		0.672545	-0.267994	1.13241	-0.738786	No apical meristem protein, putative, expressed
LOC_Os02g34970	2.41951	1.79528	1.16547	4.21696		0.417732	4.77796	0.66357	1.06972	No apical meristem protein, putative, expressed
LOC_Os02g36880	2.30647	1.92666	-0.0364682	1.49854		0.560464	0.119283	0.137493	0.166254	No apical meristem protein, putative, expressed
Helix-loop-helix DNA-binding protein
LOC_Os06g37410	7.59914	-0.123998	2.33704	-0.886969		1.14262	-0.782827	2.53096	-0.563727	Helix-loop-helix DNA-binding domain containing protein, expressed
LOC_Os01g33400	7.27722	-4.13926	2.60171e-07	0.583087		NA	-0.981372	-1.52865	-3.54767	Helix-loop-helix DNA-binding domain containing protein, expressed
LOC_Os01g06640	7.01942	1.92452	2.47281	2.01724		0.407463	0.111073	2.98077	0.642096	basic Helix-loop-helix, putative, expressed
LOC_Os09g28210	6.16446	10.3159	-1.99409	-2.49943		0.225087	6.75398	-1.4819	2.29874	bHelix-loop-helix transcription factor, putative, expressed
LOC_Os06g10820	6.11067	7.13841	-4.44268	2.31007		3.08281	8.15246	NA	-4.62112	Helix-loop-helix DNA-binding domain containing protein, expressed
LOC_Os10g40740	6.05777	-1.98817	-1.53842	-0.181785		-1.27511	-2.92894	-4.07118	1.93704	Helix-loop-helix DNA-binding domain containing protein, expressed
LOC_Os03g43810	4.36228	0.436531	2.27684	1.29464		-1.53276	-1.57718	-0.11612	-0.0491534	Helix-loop-helix DNA-binding domain containing protein, expressed
LOC_Os05g51820	4.27722	NA	-4.44268	2.36896		NA	NA	NA	-7.08055	Helix-loop-helix DNA-binding protein, putative, expressed
LOC_Os07g05010	3.22195	-2.25436	0.313158	0.310068		0.379564	-2.69387	0.220203	-1.44804	Helix-loop-helix DNA-binding domain containing protein, expressed
LOC_Os01g67480	3.90683	1.80671	-1.00899	-1.96479		-0.128285	3.03955	-1.47364	0.435628	Helix-loop-helix DNA-binding domain containing protein, expressed
LOC_Os03g17130	3.87894	1.71846	-1.44057	-0.689931		1.30309	1.34056	-5.44777	-0.230904	bHelix-loop-helix transcription factor, putative, expressed
LOC_Os05g46370	3.83454	NA	3.90257e-07	0.895031		NA	5.78323	-6.53523	-5.84351	bHelix-loop-helix transcription factor, putative, expressed
LOC_Os09g24490	3.0389	-0.148452	0.624386	-0.878966		0.640124	1.05898	-0.71443	0.751311	bHelix-loop-helix family protein, putative, expressed
LOC_Os02g12820	2.83454	5.7461	-1.42626	-2.74883		-1.94484	-7.73148	0.146914	-1.89303	Helix-loop-helix DNA-binding domain containing protein, expressed
LOC_Os05g01256	2.82078	-0.318439	2.43235	0.476078		0.140329	-0.645924	1.74739	0.336563	Helix-loop-helix DNA-binding domain containing protein, expressed
LOC_Os08g33590	2.66051	2.1614	-1.14006	-1.49905		-0.452985	2.6905	-1.3289	0.682822	bHelix-loop-helix, putative, expressed
LOC_Os02g45170	2.43423	-1.58555	-0.624862	-3.80769		-0.218007	-2.64381	1.3539	-2.03918	Helix-loop-helix DNA-binding protein, putative, expressed
LOC_Os01g57580	2.29921	-0.193003	-0.724084	-0.531566		-0.507975	-0.209074	-1.7622	-0.44215	bHelix-loop-helix transcription factor, putative, expressed
LOC_Os02g47660	2.02377	1.78366	-0.129199	-0.464757		0.719851	3.36933	0.86971	1.51492	bHelix-loop-helix, putative, expressed
bZIP family Transcription Factor
LOC_Os06g17410	7.05923	-0.745158	-0.825226	-0.517751		-0.590442	-1.88574	-1.01668	-1.63056	Dof zinc finger domain containing protein, putative, expressed
LOC_Os01g64730	4.55813	2.81563	1.29931	1.97808		0.644639	4.71324	0.727807	2.85223	bZIP transcription factor domain containing protein, expressed
LOC_Os02g58670	4.54494	-0.343291	-0.209034	2.26575		0.676466	1.05672	0.446018	0.722153	bZIP transcription factor domain containing protein, expressed
LOC_Os10g26620	4.4554	1.74659	0.142473	1.46309		-0.43573	2.36323	-0.736667	1.03597	dof zinc finger domain containing protein, putative, expressed
LOC_Os12g43790	4.00447	7.06803	2.06834	2.784		NA	4.04099	-0.999164	1.93416	bZIP transcription factor domain containing protein, expressed
LOC_Os08g38020	3.9273	4.09274	-0.202817	2.13157		-1.43788	4.41991	0.84344	-0.147505	bZIP transcription factor domain containing protein, expressed
LOC_Os02g09830	3.4784	0.0969718	-1.45297	1.47153		0.640124	5.18186	-0.323537	0.615113	bZIP transcription factor domain containing protein, expressed
LOC_Os03g20650	3.38913	-2.83408	-0.569477	-0.857042		-0.0426859	-6.61509	-1.67115	-1.72206	bZIP transcription factor domain containing protein, expressed
LOC_Os07g48660	3.32393	-2.63518	0.249778	3.03409		-0.226125	-4.01629	-0.867586	-1.80647	bZIP transcription factor domain containing protein, expressed
LOC_Os12g40920	2.94775	-1.5384	-0.233888	-1.0525		0.680823	-4.94257	1.03206	-2.96271	bZIP transcription factor domain containing protein, expressed
LOC_Os09g28310	2.73402	-0.37572	2.18276	1.98814		-0.715496	0.635869	1.43916	0.18632	bZIP transcription factor, putative, expressed
LOC_Os03g56010	2.53498	7.91602	-0.380822	1.2576		NA	10.1983	-2.40597	3.52431	bZIP transcription factor domain containing protein, expressed
LOC_Os12g06520	2.11354	-0.331851	-0.419103	-1.05469		-0.0179566	0.661265	-0.392985	0.733103	bZIP transcription factor domain containing protein, expressed
AP2 domain containing protein
LOC_Os05g49700	6.82495	2.73805	7.39687	3.16805		-1.64786	4.31606	5.43759	4.97131	AP2 domain containing protein, expressed
LOC_Os06g36000	5.4044	10.1973	-1.32193	2.83363		NA	10.5202	-3.59005	3.06726	AP2 domain containing protein, expressed
LOC_Os05g03040	5.04938	-0.712106	-0.698919	0.0361702		0.917736	-1.3633	-0.933487	-1.12476	AP2 domain containing protein, expressed
LOC_Os03g08490	5.04495	1.32502	-2.16659	-1.99774		1.85876	5.76177	-0.233015	-1.94226	AP2 domain containing protein, expressed
LOC_Os06g07030	4.70354	3.48233	0.76323	0.168315		0.967834	3.23904	-0.592521	1.60023	AP2 domain containing protein, expressed
LOC_Os07g22770	4.4195	-6.46119	2.28688	-2.04983		0.962052	-4.68709	2.70063	-6.89268	AP2 domain containing protein, expressed
LOC_Os04g55520	4.2482	1.08182	-1.23122	-1.6351		0.263154	0.993928	-0.801412	0.178886	AP2 domain containing protein, expressed
LOC_Os02g32140	4.12405	1.19651	-1.23799	1.18127		0.154697	4.45603	-0.880343	1.09613	AP2 domain containing protein, expressed
LOC_Os03g08500	3.6368	1.85385	0.044456	0.159072		0.224277	1.84075	-0.53491	-0.279608	AP2 domain containing protein, expressed
LOC_Os09g11460	3.34641	1.58219	-3.10367	0.0330431		1.34168	0.667536	-2.07405	2.17376	AP2 domain containing protein, expressed
LOC_Os03g60430	3.23395	0.389837	0.910733	-2.13194		1.64012	-0.993346	0.0346571	-2.44559	AP2 domain containing protein, expressed
LOC_Os02g10760	2.89344	0.0810304	1.83008	-5.93997		-0.359875	-0.343943	0.294471	-0.730977	AP2 domain containing protein, expressed
LOC_Os03g60120	2.74835	1.40849	0.512769	2.26468		0.29679	1.62764	-0.412189	1.26304	AP2 domain containing protein, expressed
LOC_Os07g42510	2.58943	2.59293	-2.45511	-2.61852		-0.836314	2.08949	-1.12057	-0.947814	AP2 domain containing protein, expressed
LOC_Os07g22730	2.4195	0.888385	2.49254	-2.47925		0.640124	7.10516	1.78905	-3.64659	AP2 domain containing protein, expressed
LOC_Os05g25260	2.33997	1.5963	-0.938034	0.0589076		-0.175844	1.13098	-0.0791729	0.0963534	AP2 domain containing protein, expressed
LOC_Os03g22170	2.00447	NA	-7.63857	-4.37546		NA	7.36819	-5.17364	-2.31983	AP2 domain containing protein, expressed
Hemeodomain containing protein
LOC_Os10g39030	6.45961	0.124488	-2.11707	-1.04263		-0.844357	-1.87565	-2.24378	-1.32329	Homeobox domain containing protein, expressed
LOC_Os02g43330	5.80103	4.61758	-0.540568	2.90308		0.0849089	9.97185	0.760446	3.53088	Homeobox associated leucine zipper, putative, expressed
LOC_Os03g06930	5.73183	0.904534	-0.937361	1.00587		-0.134992	-0.610512	-1.50886	0.508379	Homeodomain protein, putative, expressed
LOC_Os09g21180	5.48077	2.72431	0.170083	0.452444		-1.80604	3.72933	-0.0768529	1.19205	Homeobox associated leucine zipper, putative, expressed
LOC_Os03g03260	5.39933	0.0963782	-1.22564	-0.525251		-0.785431	-0.867615	-0.835599	-0.3635	Homeobox domain containing protein, expressed
LOC_Os02g05640	4.64189	-6.13926	2.12455	-0.149767		0.962052	-2.88826	1.30611	0.87172	Homeobox associated leucine zipper, putative, expressed
LOC_Os08g19650	4.52948	-0.538199	-0.155333	-0.773399		0.30843	0.795534	-0.222396	0.0452947	Homeobox protein knotted-1, putative, expressed
LOC_Os11g06020	3.77977	-0.0508923	1.22512	0.281797		0.357625	-2.18035	-0.330356	-0.423831	Homeobox domain containing protein, expressed
LOC_Os06g39906	3.39662	-0.657073	2.23704	1.23273		1.28492	-1.84915	1.08548	-0.227856	Homeobox domain containing protein, expressed
LOC_Os10g41230	3.27512	1.78579	1.17857	2.29022		0.34258	0.498539	1.07873	1.96377	Homeobox associated leucine zipper, putative, expressed
LOC_Os08g36220	3.24192	0.831261	-0.450661	-3.26759		-0.291163	0.572247	-0.569293	-4.04414	Homeobox associated leucine zipper, putative, expressed
LOC_Os02g49700	3.20696	-0.288725	-0.751157	-1.02751		-1.36169	-0.354577	-1.13039	-1.38056	Homeobox associated leucine zipper, putative, expressed
LOC_Os03g52239	2.96692	-0.257872	-1.2348	-1.22669		-1.28133	-1.47505	-1.33328	-0.655203	Homeobox domain containing protein, expressed
LOC_Os03g55990	2.82776	0.85091	1.85669	2.13122		1.35032	0.01516	-0.535879	0.425691	Homeobox domain containing protein, expressed
LOC_Os09g29460	2.8097	-1.43537	0.850919	1.7984		0.042344	-1.65252	-0.527492	-0.830803	Homeobox associated leucine zipper, putative, expressed
LOC_Os09g35910	2.71632	2.1508	-0.00671691	1.86449		-0.386593	3.09774	-0.502005	2.28599	Homeobox associated leucine zipper, putative, expressed
LOC_Os02g08544	2.71786	-0.864465	0.112134	-0.596372		-0.0999868	-0.633564	-0.28876	0.0917934	Homeobox protein knotted-1, putative, expressed
LOC_Os12g43950	2.65061	0.333607	-0.232409	0.125804		0.0764931	-0.0173975	0.518365	0.567062	Homeobox domain containing protein, expressed
LOC_Os03g12860	2.5226	4.04826	-1.33264	0.143115		-0.890391	4.54944	-1.4487	-0.337191	Homeobox associated leucine zipper, putative, expressed
LOC_Os06g43860	2.48466	-1.39691	0.306047	0.446536		-0.38922	-2.50642	-0.249396	-0.731144	Homeobox protein knotted-1, putative, expressed
LOC_Os10g01470	2.32911	0.858591	0.20304	1.90438		0.714277	0.976086	-0.0754785	0.642003	Homeobox associated leucine zipper, putative, expressed
LOC_Os05g34110	2.09898	-0.160549	-0.237468	-0.788496		-0.375018	0.506998	-0.338409	0.535922	Homeodomain-related, putative, expressed
Ethylene-responsive Transcription Factor
LOC_Os04g46220	4.71528	2.76474	-2.39556	-2.94596		-0.018123	3.97362	-1.05894	-1.40779	Ethylene-responsive transcription factor, putative, expressed
LOC_Os05g34730	4.27722	6.06803	-4.42626	-5.14189		0.37709	4.39945	-0.712908	-4.57533	Ethylene-responsive transcription factor ERF020, putative
LOC_Os01g54890	4.03381	0.741062	-3.01042	-1.4664		-0.963264	0.741713	-1.22341	-0.689313	Ethylene-responsive transcription factor 2, putative, expressed
LOC_Os08g31580	2.46707	1.70528	0.126843	0.800546		-1.43581	1.02526	-0.750373	0.530819	Ethylene-responsive transcription factor, putative, expressed
LOC_Os02g57530	2.24145	0.456158	-0.565233	-1.23266		-0.175676	-0.541712	-0.91426	0.0468142	Ethylene receptor, putative, expressed
LOC_Os02g51670	2.08753	-0.590563	-0.25617	-0.159167		-1.10017	0.127447	-0.248441	-0.0661588	Ethylene-responsive transcription factor, putative, expressed
Other Transcription Factors
LOC_Os10g38000	6.15646	8.3829	-4.06848	1.42316		3.08281	12.9313	-1.43805	5.06668	Dehydration-responsive element-binding protein, putative, expressed
LOC_Os04g36640	3.03618	-0.382469	0.819084	0.022786		-0.745934	-2.14007	0.694737	0.268535	Dehydration-responsive element-binding protein, putative, expressed
LOC_Os01g53880	5.5364	2.09167	-1.86876	-1.77506		1.4757	2.21446	-0.807907	-1.49374	OsIAA6 - Auxin-responsive Aux/IAA gene family member, expressed
LOC_Os08g01780	5.09376	-0.452197	1.81069	0.386566		-0.847833	0.283024	1.36788	-0.830914	OsIAA25 - Auxin-responsive Aux/IAA gene family member, expressed
LOC_Os06g07040	2.48662	-1.9445	0.239489	-1.05346		NA	9.46505	0.142966	0.270686	OsIAA20 - Auxin-responsive Aux/IAA gene family member, expressed
LOC_Os06g37450	4.79584	-0.660971	1.92892	-1.25499		-0.815941	-1.94763	1.63234	-0.719005	GATA zinc finger domain containing protein, expressed
LOC_Os02g12790	4.45345	-1.8399	1.73697	-0.611077		-0.633224	-1.33472	-2.44778	-1.10688	GATA zinc finger domain containing protein, expressed
LOC_Os06g36930	4.27722	NA	1.5025	-0.16637		NA	5.19827	0.994911	1.40653	HSF-type DNA-binding domain containing protein, expressed
LOC_Os01g39020	3.19069	3.68193	5.44294	3.90285		1.81005	4.00352	2.48034	4.29628	HSF-type DNA-binding domain containing protein, expressed
LOC_Os06g35960	2.74786	4.16221	1.55117	3.70009		0.299087	5.55261	1.99491	2.85266	HSF-type DNA-binding domain containing protein, expressed
LOC_Os05g23780	4.27722	NA	-3.44269	NA		NA	NA	NA	NA	OsMADS70 - MADS-box family gene with M-alpha type-box, expressed
LOC_Os12g21850	4.27722	-4.13926	-4.02765	-0.689931		NA	NA	3.99491	-7.28408	OsMADS73 - MADS-box family gene with M-alpha type-box, expressed
LOC_Os12g21880	2.36888	8.74609	-0.75336	0.895031		-0.807335	0.253092	-0.832252	-0.160515	OsMADS74 - MADS-box family gene with M-alpha type-box, expressed
LOC_Os06g01890	2.19409	-0.522821	3.06609	1.99411		-0.552521	NA	-0.442898	-2.73643	MADS-box transcription factor, putative, expressed
LOC_Os01g60020	3.82247	1.43772	0.335086	-4.84493		0.454568	4.28853	1.50868	-1.77656	NAC domain transcription factor, putative, expressed
LOC_Os06g01480	2.51904	0.888385	0.643144	-0.537929		0.929631	-2.82937	-0.188801	-0.949618	NAC domain containing protein, putative, expressed
LOC_Os03g52450	2.0876	-1.54734	0.376969	-2.10882		-0.948006	-1.67201	0.180645	-1.31199	GATA transcription factor 25, putative, expressed
LOC_Os07g41370	2.42487	-1.71186	-0.298063	-0.370999		-1.69526	-0.347777	-0.474607	-0.41549	OsMADS18 - MADS-box family gene with MIKCc type-box, expressed
The value indicates Log2 Fold change in expression of the gene under the reproductive stage drought stress over the control conditions.
	N 22= Nagina 22
	IR64= IR 64.
	NA= No expression of the gene was detected.
	FC= Fold change
