# Supplementary material for: Molecular basis of genetic plasticity to varying environmental conditions on growing rice by dry/direct-sowing and exposure to drought stress: Insights for DSR varietal development
Source: Front Plant Sci. 2022 Oct 24;13:1013207. doi: 10.3389/fpls.2022.1013207 (PMC9638133; doi:10.3389/fpls.2022.1013207)
Supplement: Supplementary file 5 [file Table_5.xlsx]

## Sheet: Sheet1 (2)
Supplementary Table S8: Differentially expressed genes associated with two-component signaling under drought stress in rice cultivars.
Method of planting®	Direct-sown					Transplanted				Annotation
Gene ID	N 22, Leaf Log2 FC	IR 64, Leaf Log2 FC	N 22, Root Log2 FC	IR 64, Root Log2 FC		N 22, Leaf Log2 FC	IR 64, Leaf Log2 FC	N 22, Root Log2 FC	IR 64, Root Log2 FC
LOC_Os08g18840	4.27722	-2.8665	4.02764	NA		-1.09684	-1.6871	NA	-4.62112	Retrotransposon protein, putative, unclassified, expressed
LOC_Os01g72330	4.27973	-1.7987	0.547488	2.90576		-0.226085	-2.9422	-0.371353	0.683533	OsRR4 type-A response regulator, expressed
LOC_Os10g27260	4.27722	NA	-2.44269	1.31007		NA	NA	NA	-4.62112	Transposon protein, putative, CACTA, En/Spm sub-class, expressed
LOC_Os05g44570	4.25875	0.917337	3.33417	-0.28801		-0.375818	0.239408	1.32106	-1.18941	Histidine-containing phosphotransfer protein, putative, expressed
LOC_Os01g07376	4.01512	1.4611	1.36156	1.10961		-0.349268	1.27884	1.47974	0.101461	Thioredoxin, putative, expressed
LOC_Os09g36220	3.4292	-1.72447	-0.680417	0.720268		0.753378	-3.50678	-0.746931	0.093199	Response regulator receiver domain containing protein, expressed
LOC_Os02g55320	3.31328	0.656862	0.0413993	0.146688		0.522715	-0.0182726	0.790765	0.56882	Two-component response regulator, putative, expressed
LOC_Os07g49460	3.22621	-2.26733	1.67633	0.221212		-0.939167	-1.89163	1.56207	0.384158	Response regulator receiver domain containing protein, expressed
LOC_Os04g23890	3.01825	-0.930218	3.16993	2.64505		-0.947991	-1.21804	-0.423958	1.16801	AGC_PVPK_like_kin82y.10 - ACG kinases include homologs to PKA, PKG and PKC, expressed
LOC_Os04g36070	2.75324	-1.31224	0.980371	1.79945		1.6521	2.20901	-0.0348364	0.798213	OsRR1 type-A response regulator, expressed
LOC_Os01g69920	2.72029	1.20923	0.312038	0.154623		0.577978	0.393203	0.787187	-0.0552769	Histidine kinase, putative, expressed
LOC_Os11g01140	2.37511	-3.34199	1.20375	-2.24936		0.537554	-2.80734	0.438518	-2.07997	AGC_PVPK_like_kin82y.18 - ACG kinases include homologs to PKA, PKG and PKC, expressed
LOC_Os12g01140	2.26339	-1.69096	-0.0458035	0.372532		1.55341	-2.35371	0.387228	-2.52421	AGC_PVPK_like_kin82y.2 - ACG kinases include homologs to PKA, PKG and PKC, expressed
LOC_Os02g57530	2.24145	0.456158	-0.565233	-1.23266		-0.175676	-0.541712	-0.91426	0.0468142	Ethylene receptor, putative, expressed
LOC_Os10g21810	2.12855	0.34497	-0.274938	-0.266541		-1.34336	0.370705	0.248825	0.761268	Histidine kinase, putative, expressed
LOC_Os02g08500	2.0913	-1.07728	-0.296366	-0.370701		0.0927141	-1.11754	0.360928	-0.885537	Two-component response regulator, putative, expressed
The value indicates Log2 Fold change in expression of the gene under the reproductive stage drought stress over the control conditions.
	N 22= Nagina 22
	IR64= IR 64.
	NA= No expression of the gene was detected.
	FC= Fold change
