# Supplementary material for: Molecular basis of genetic plasticity to varying environmental conditions on growing rice by dry/direct-sowing and exposure to drought stress: Insights for DSR varietal development
Source: Front Plant Sci. 2022 Oct 24;13:1013207. doi: 10.3389/fpls.2022.1013207 (PMC9638133; doi:10.3389/fpls.2022.1013207)
Supplement: Supplementary file 6 [file Table_6.xlsx]

## Sheet: Photosynthesis
Supplementary Table S9: Differentially expressed genes associated with photosynthesis under drought stress in rice cultivars.
Method of planting®	Direct-sown					Transplanted				Annotation
Gene ID	N 22, Leaf Log2 FC	IR 64, Leaf Log2 FC	N 22, Root Log2 FC	IR 64, Root Log2 FC		N 22, Leaf Log2 FC	IR 64, Leaf Log2 FC	N 22, Root Log2 FC	IR 64, Root Log2 FC
LOC_Os09g17740	5.52711	-0.111493	-1.52793	3.96337		-1.02378	-0.897636	-0.63312	4.86373	Chlorophyll A-B binding protein, putative, expressed
LOC_Os02g10390	5.06421	-0.233506	0.406625	5.31007		-0.921374	-0.0512745	0.903763	5.89523	Chlorophyll A-B binding protein, putative, expressed
LOC_Os08g33820	4.89262	-1.33771	1.08746	3.29982		-0.412419	-2.92465	0.0653003	2.72356	Chlorophyll A-B binding protein, putative, expressed
LOC_Os04g16770	4.75511	-1.57105	2.44268	2.18454		-1.77491	1.16622	6.60751	NA	Photosynthetic reaction center protein, putative, expressed
LOC_Os07g38960	4.57063	-0.828133	1.22239	4.16017		-1.12166	-1.32591	-1.20672	5.04557	Chlorophyll A-B binding protein, putative, expressed
LOC_Os06g21590	4.45989	-0.759445	0.921526	5.22761		-0.8577	-1.65228	-0.00508897	2.9211	Chlorophyll A-B binding protein, putative, expressed
LOC_Os01g31690	4.30018	-0.768527	2.95061	3.56605		-1.20473	-0.838201	0.448943	2.78272	Oxygen-evolving enhancer protein 1, chloroplast precursor
LOC_Os08g15292	4.27722	NA	0.03	NA		0.02	NA	0.01	NA	Cytochrome b6-f complex subunit 4, putative, expressed
LOC_Os09g12540	3.87834	-0.616008	1.63387	5.35446		-0.762286	-0.520954	-3.21454	2.75445	Chlorophyll A-B binding protein, putative, expressed
LOC_Os07g37550	3.54673	-1.23161	-0.0264721	3.21053		-1.99555	-2.10466	0.201362	3.40653	Chlorophyll A-B binding protein, putative, expressed
LOC_Os01g71700	3.53498	0.888385	1.51618	0.219638		0.37709	1.17063	1.62718	-0.273625	Amino acid permease family protein, putative, expressed
LOC_Os11g13890	2.90907	-1.6004	-0.632659	2.81642		-1.64418	-1.92133	-0.427447	2.49845	Chlorophyll A-B binding protein, putative, expressed
LOC_Os07g37240	2.78578	-1.58832	-0.371969	3.08904		-1.55377	-2.87122	-0.782697	1.76201	Chlorophyll A-B binding protein, putative, expressed
LOC_Os03g39610	2.7543	-1.48271	-0.395928	3.98653		-1.66859	-0.908022	-1.30626	2.1908	Chlorophyll A-B binding protein, putative, expressed
LOC_Os10g41689	2.09758	-0.91897	-3.44269	NA		0.225087	-1.1986	NA	-3.03616	Photosystem II D2 protein, putative, expressed
LOC_Os04g16872	2.044	-2.95139	NA	NA		0.51983	-1.20377	3.43759	NA	Photosystem II D2 protein, putative, expressed
The value indicates Log2 Fold change in expression of the gene under the reproductive stage drought stress over the control conditions.
	N 22= Nagina 22
	IR64= IR 64.
	NA= No expression of the gene was detected.
	FC= Fold change

## Sheet: Carbohydrate metabolic process
Supplementary Table S10: Differentially expressed genes associated with carbohydrate metabolic process under drought stress in rice cultivars.
Method of planting®	Direct-sown					Transplanted				Annotation
Gene ID	N22 Leaf Log2 FC	IR64 Leaf Log2 FC	N22 Root Log2 FC	IR64 Root Log2 FC		N22 Leaf Log2 FC	IR64 Leaf Log2 FC	N22 Root Log2 FC	IR64 Root Log2 FC
LOC_Os05g33380	-3.1087	2.92522	-0.955434	-0.760769		0.209633	2.6507	-0.497141	1.64761	Fructose-bisphospate aldolase isozyme, putative, expressed
LOC_Os02g48360	-3.25841	2.62535	-2.00228	0.051756		0.541346	1.09889	-3.32044	0.47364	Pyrophosphate--fructose 6-phosphate 1-phosphotransferase subunit alpha, putative, expressed
LOC_Os01g67860	-3.02333	1.9044	-2.82019	-0.0605812		-0.0446009	3.64514	-2.14175	1.74477	Fructose-bisphospate aldolase isozyme, putative, expressed
LOC_Os12g05110	-2.51302	1.71449	-1.62953	-0.41388		0.317556	1.47329	-0.821495	0.711354	Pyruvate kinase, putative, expressed
LOC_Os07g49520	-2.19099	1.69739	0.0742424	-0.965363		0.632175	1.83439	1.00745	1.23036	2-oxoglutarate dehydrogenase E1 component, mitochondrial precursor, putative, expressed
LOC_Os02g07260	-2.6224	1.4656	-1.06909	0.0545129		-0.493816	2.54568	-0.760915	2.40131	Phosphoglycerate kinase protein, putative, expressed
LOC_Os10g08550	-2.92976	1.37396	-0.187816	-0.465135		-0.178453	1.82719	-0.353738	1.43914	Enolase, putative, expressed
LOC_Os09g20820	-4.52978	1.35179	-0.64462	-0.559263		-0.643669	2.32958	0.367153	0.181106	Enolase, putative, expressed
LOC_Os01g46070	-2.20527	1.33245	-0.00056322	0.698324		0.233288	0.816302	-0.634088	1.44205	Lactate/malate dehydrogenase, putative, expressed
LOC_Os06g22060	-2.74715	1.15783	0.0267174	5.36216		-0.617728	0.634472	-0.288023	5.96724	Pyrophosphate--fructose 6-phosphate 1-phosphotransferase subunit alpha, putative, expressed
LOC_Os03g15950	-2.02302	0.932839	0.00945149	-0.727293		-0.201773	-0.296951	-0.044531	0.379883	Enolase, putative, expressed
LOC_Os07g09890	-3.24227	0.642909	-1.52356	2.36896		0.225087	1.63695	0.127014	0.0231975	Hexokinase, putative, expressed
LOC_Os01g53930	-4.30583	0.364498	-0.0717014	-0.381345		-1.81194	-0.833582	-0.29754	0.711852	Hexokinase, putative, expressed
LOC_Os06g13810	-2.9571	0.324964	-1.75038	-0.501392		1.13608	-0.228888	-1.73341	0.388443	Pyrophosphate--fructose 6-phosphate 1-phosphotransferase subunit beta, putative, expressed
LOC_Os01g47080	-5.66051	0.233033	0.244716	-1.32994		-1.16723	1.93666	1.79182	-0.01773	Pyruvate kinase, putative, expressed
LOC_Os09g29070	-3.98221	-0.15557	0.0341876	-0.682305		-1.73316	-2.07581	0.132463	-0.000829908	Glucose-6-phosphate isomerase, putative, expressed
LOC_Os06g14510	-3.31516	-0.195796	-0.645643	0.701784		-0.847228	1.1224	-1.0455	1.33741	Glucose-6-phosphate isomerase, putative, expressed
LOC_Os05g45590	-3.37136	-0.35002	0.330917	-0.221028		-0.179304	-1.02338	0.207456	-0.108951	Hexokinase, putative, expressed
LOC_Os01g52450	-2.50785	-0.398496	0.771339	-0.501686		1.25483	-0.374468	0.703145	-1.43445	Hexokinase, putative, expressed
LOC_Os01g71320	-3.59816	-0.936892	-0.954002	0.783348		-0.806722	-1.76691	-1.16655	-0.574805	Hexokinase, putative, expressed
LOC_Os06g11960	-4.60814	-4.13926	-3.44269	1.89503		NA	NA	-2.44778	NA	2,3-bisphosphoglycerate-dependent phosphoglycerate mutase, putative, expressed
LOC_Os10g08022	-10.7271	NA	-6.34957	NA		-0.359875	-2.6871	-4.44777	4.06949	Fructose-bisphospate aldolase isozyme, putative, expressed
LOC_Os09g30240	-9.22284	NA	NA	2.63199		NA	NA	NA	3.65445	Phosphofructokinase, putative, expressed
LOC_Os05g31110	-3.89338	NA	1	2.81257		NA	NA	-3.03274	-3.03616	Hexokinase, putative, expressed
The value indicates Log2 Fold change in expression of the gene under the reproductive stage drought stress over the control conditions.
	N22= Nagina 22
	IR64= IR 64.
	NA= No expression of the gene was detected.
	FC= Fold change
