# Supplementary material for: Molecular basis of genetic plasticity to varying environmental conditions on growing rice by dry/direct-sowing and exposure to drought stress: Insights for DSR varietal development
Source: Front Plant Sci. 2022 Oct 24;13:1013207. doi: 10.3389/fpls.2022.1013207 (PMC9638133; doi:10.3389/fpls.2022.1013207)
Supplement: Supplementary file 7 [file Table_7.xlsx]

## Sheet: Calcium-binding
Supplementary Table S11: Differentially expressed genes for calcium-binding proteins under drought stress in rice cultivars.
Method of planting®	Direct-sown					Transplanted				Annotation
Gene ID	N 22, Leaf Log2 FC	IR 64, Leaf Log2 FC	N 22, Root Log2 FC	IR 64, Root Log2 FC		N 22, Leaf Log2 FC	IR 64, Leaf Log2 FC	N 22, Root Log2 FC	IR 64, Root Log2 FC
LOC_Os04g30240	10.1101	-0.0636756	2.1008	0.172565		0.24259	-0.244407	3.01661	-0.593473	OsWAK60 - OsWAK receptor-like protein kinase, expressed
LOC_Os01g26210	7.18411	10.916	-3.44269	NA		-1.23434	NA	NA	NA	OsWAK6 - OsWAK receptor-like protein kinase, expressed
LOC_Os04g03830	7.08457	11.1341	NA	0.310068		-0.0264523	-2.20788	-4.44777	4.40652	OsWAK29 - OsWAK receptor-like protein kinase, expressed
LOC_Os04g21790	6.97766	1.10179	-0.584962	0.725105		-0.643669	-1.71504	-3.7697	-4.03616	OsWAK34 - OsWAK receptor-like protein kinase, expressed
LOC_Os05g24780	6.29397	0.935691	-2.88868	-2.87953		2.77025	-0.763782	-1.96811	-1.06849	OsCML21 - Calmodulin-related calcium sensor protein, expressed
LOC_Os04g21820	6.08457	-1.25647	NA	NA		-0.292762	-1.07581	-1.44778	NA	OsWAK33 - OsWAK receptor-like protein OsWAK-RLP, expressed
LOC_Os02g41500	5.29397	1.54046	1.39855	-2.12532		-0.0703694	-1.00017	1.84291	-0.0811392	OsWAK13 - OsWAK receptor-like protein kinase, expressed
LOC_Os01g59530	4.92973	0.0920455	3.11958	3.48235		0.630601	-1.51677	2.87442	3.24294	OsCML1 - Calmodulin-related calcium sensor protein, expressed
LOC_Os10g25010	4.68421	1.63523	0.051113	0.355562		2.22107	0.522305	-0.126366	-0.184834	OsCML8 - Calmodulin-related calcium sensor protein, expressed
LOC_Os03g53200	4.63531	1.6762	-0.833138	-1.12768		1.01089	1.51348	-0.923283	-0.910367	OsCML4 - Calmodulin-related calcium sensor protein, expressed
LOC_Os09g20330	4.60713	7.79049	2.16992	1.18454		-4.80256	4.61357	-3.03274	4.93009	Annexin, putative, expressed
LOC_Os02g14980	4.28245	0.65392	-1.11724	-1.41966		-0.00840373	1.57408	1.10792	2.72872	Calcium-binding EF hand family protein, putative, expressed
LOC_Os12g41110	4.27722	-6.59869	-3.54314	-6.6497		1.64012	1.05515	-2.01109	-3.79902	OsCML5 - Calmodulin-related calcium sensor protein, expressed
LOC_Os03g17174	4.1171	-4.04972	1.37851	-0.368004		1.81005	-3.46937	2.35748	-0.178436	PsbP, putative, expressed
LOC_Os09g29600	3.95556	-2.94742	-9.49796	-1.68993		0.530123	-2.11351	-0.590051	-1.87031	OsWAK85 - OsWAK receptor-like cytoplasmic kinase OsWAK-RLCK, expressed
LOC_Os01g67054	3.54716	-0.298477	1.1371	-1.03252		0.828432	-0.45164	0.724704	-0.267387	Calreticulin precursor protein, putative, expressed
LOC_Os05g43170	3.31285	-1.0683	-0.222536	-1.59803		0.523848	-2.43737	0.746153	-0.95818	Calreticulin precursor protein, putative, expressed
LOC_Os05g31760	3.25445	2.88839	1.95378	3.57199		-3.72445	0.15568	-0.917626	2.12022	Annexin, putative, expressed
LOC_Os08g25900	3.06868	-0.996643	0.169925	1.558		-0.0342297	-1.30396	2.31684	-0.407323	PsbP, putative, expressed
LOC_Os02g50080	2.93888	-2.28154	0.896164	-2.29874		2.44748	0.656057	0.248668	-0.677538	EF hand family protein, putative, expressed
LOC_Os03g55960	2.74143	-0.866502	0.63743	4.50271		8.03699	0.156131	-0.683161	-4.20818	EF hand family protein, putative, expressed
LOC_Os05g33300	2.50414	-0.575562	-0.226965	-0.672654		1.14353	-1.20579	0.212218	0.673041	TAT pathway signal sequence family protein, expressed
LOC_Os06g47640	2.36151	1.22479	-0.310432	1.58293		-1.8961	1.8287	-1.16766	1.1731	OsCML29 - Calmodulin-related calcium sensor protein, expressed
LOC_Os03g27370	2.34912	-3.13926	-3.25927	-1.83195		1.37709	7.59058	-1.59005	-0.679204	Phospholipase D, putative, expressed
LOC_Os03g48270	2.22846	1.43649	0.108253	-1.28962		-1.85891	2.11816	-0.611299	-0.370699	CAMK_CAMK_like.21 - CAMK includes calcium/calmodulin depedent protein kinases, expressed
LOC_Os09g24580	2.21932	1.95997	-0.31938	-0.430914		-0.280757	1.36137	-0.673076	-0.403136	EF hand family protein, putative, expressed
LOC_Os01g51420	2.20227	1.79299	-0.0418201	2.05481		-0.729714	0.0898474	-0.654519	1.36402	Calcineurin B, putative, expressed
LOC_Os04g41540	2.18595	1.72359	-3.91416	-3.24537		-0.931957	3.71151	-2.66171	0.446475	OsCML22 - Calmodulin-related calcium sensor protein, expressed
LOC_Os06g50030	2.11432	0.414342	-0.13906	-1.60295		0.357537	-0.968225	0.241919	-0.149402	CAMK_CAMK_like.30 - CAMK includes calcium/calmodulin depedent protein kinases, expressed
LOC_Os03g20370	2.06105	1.14153	-2.13831	-1.16554		0.0531691	1.98897	-1.09507	1.13491	OsCam1-1 - Calmodulin, expressed
The value indicates Log2 Fold change in expression of the gene under the reproductive stage drought stress over the control conditions.
	N22= Nagina 22
	IR64= IR 64.
	NA= No expression of the gene was detected.
	FC= Fold change

## Sheet: TRansmembrane transport
Supplementary Table S12: Differentially expressed genes for transmembrane transport under drought stress in rice cultivars.
Method of planting®	Direct-sown					Transplanted				Annotation
Gene ID	N 22, Leaf Log2 FC	IR 64, Leaf Log2 FC	N 22, Root Log2 FC	IR 64, Root Log2 FC		N 22, Leaf Log2 FC	IR 64, Leaf Log2 FC	N 22, Root Log2 FC	IR 64, Root Log2 FC
LOC_Os02g21009	9.38913	-1.88238	1.06756	-0.972534		-0.573855	-2.17423	1.08723	-0.155627	Sodium/calcium exchanger protein, putative, expressed
LOC_Os05g51610	6.01776	-7.22672	-0.217591	0.310068		5.953	-7.3018	-1.26382	-2.98579	Sodium/calcium exchanger protein, putative, expressed
LOC_Os04g51820	3.32903	3.14354	2.58496	4.38902		0.173948	5.09931	-4.44777	3.77576	OsHKT1;1 - Na+ transporter, expressed
LOC_Os01g37690	3.18266	0.00404162	0.0390469	0.834049		-0.687258	0.0951496	-0.673384	0.191107	Sodium/calcium exchanger protein, putative, expressed
LOC_Os12g42910	2.24958	1.997	-0.98388	1.34076		1.86663	1.31199	-0.391148	1.03527	Sodium/calcium exchanger protein, putative, expressed
LOC_Os06g29844	8.31835	-1.24818	2.4529	0.978791		-0.0362295	-1.38312	1.60532	0.977177	MATE efflux family protein, putative, expressed
LOC_Os03g37470	5.31836	-0.773982	-2.21299	0.486946		-0.774914	-2.87348	-1.99215	-1.67801	MATE efflux family protein, putative, expressed
LOC_Os03g37640	4.84911	-1.09955	0.706214	-0.297725		-1.56953	-0.0179521	0.794791	1.07222	MATE efflux family protein, putative, expressed
LOC_Os10g20390	4.27722	NA	-4.02765	-0.689931		-6.38752	0.0775209	1.25795	-1.17844	MATE efflux family protein, putative, expressed
LOC_Os01g31980	2.67104	-2.50989	1.33904	-0.632423		-0.934112	-0.718339	1.22306	0.325028	MATE efflux family protein, putative, expressed
LOC_Os03g37490	2.63138	0.861129	1.55008	-0.977109		-0.813242	1.41914	0.483505	0.681544	MATE efflux family protein, putative, expressed
LOC_Os10g20470	2.15647	-0.0878088	1.19063	-2.37093		-0.517966	0.861264	1.74733	-0.629098	MATE efflux family protein, putative, expressed
LOC_Os06g29900	7.52514	5.7461	-1.14136	0.861478		0.640124	1.75559	-1.64777	-0.585697	Integral membrane protein, putative, expressed
LOC_Os04g10750	7.3241	-1.39891	1.11847	2.387		0.716052	0.38803	0.638497	3.62304	Inorganic phosphate transporter, putative, expressed
LOC_Os04g10690	6.13832	4.68424	2.24393	5.6408		2.9859	4.96804	2.78341	7.01976	Inorganic phosphate transporter, putative, expressed
LOC_Os04g10800	5.27722	3.7461	-1.16992	1.632		3.31255	-2.6871	0.0880204	-4.35809	Inorganic phosphate transporter, putative, expressed
LOC_Os06g21950	4.58943	NA	0.160077	-0.777395		6.25273	NA	1.49241	1.15717	Inorganic phosphate transporter, putative, expressed
LOC_Os09g28160	3.09328	-0.116758	0.596168	-3.60095		-0.18253	1.85339	3.31684	-0.617654	Phosphate carrier protein, mitochondrial precursor, expressed
LOC_Os01g28840	6.79164	4.76051	1.01097	4.07029		NA	9.66848	-3.88773	6.20717	Malic acid transport protein, expressed
LOC_Os09g31478	6.42721	0.87773	2.02303	0.291323		0.774042	0.515319	0.635329	0.489476	Auxin efflux carrier component, putative, expressed
LOC_Os08g09190	3.18612	0.3053	-1.02022	0.591481		1.86152	-1.21657	-0.00089402	0.0780499	Auxin efflux carrier component, putative, expressed
LOC_Os09g38130	2.60713	2.99272	3.926	3.49769		-1.6818	10.4556	3.62169	0.158599	Auxin efflux carrier component, putative, expressed
LOC_Os05g39240	5.76663	1.61	-0.879777	-1.76054		1.18946	0.819522	-1.18737	-0.28519	Ammonium transporter protein, putative, expressed
LOC_Os01g42740	4.86218	2.7461	-2.32193	2.63199		NA	-3.27206	-3.44778	-3.03616	Ammonium transporter 2, putative, expressed
LOC_Os12g01420	3.24958	-0.696576	-0.807354	1.632		4.89016	6.5202	-4.25513	-2.59347	Ammonium transporter protein, putative, expressed
LOC_Os11g01410	2.6419	3.82698	4.85798	0.682037		5.54223	0.907596	-0.0050888	1.06949	Ammonium transporter protein, putative, expressed
LOC_Os02g34580	2.61215	-1.11927	-0.579424	-7.99059		0.61211	-3.85174	-1.59732	-0.214962	Ammonium transporter protein, putative, expressed
LOC_Os08g39370	4.86863	3.32493	-1.1014	3.8321		0.127595	3.38368	-0.133413	4.43097	Citrate transporter, putative, expressed
LOC_Os02g57620	4.65376	0.655822	-0.480364	2.39137		-0.842037	-0.686279	0.00762193	1.21976	Citrate transporter protein, putative, expressed
LOC_Os09g31130	3.39313	3.52236	1.63967	0.497438		-2.33388	5.73623	3.21355	3.03501	Citrate transporter, putative, expressed
LOC_Os01g52070	4.27722	-6.59869	-0.999999	-3.13262		-1.03795	0.755592	-4.44777	3.84921	Potassium channel AKT1, putative, expressed
LOC_Os12g42300	2.41035	-1.12049	-0.194647	0.817028		-1.13776	-1.63403	1.16237	0.720187	Potasium efflux antiporter protein, putative, expressed
LOC_Os06g14030	2.31407	0.660745	-3.21853	-0.773424		-2.45674	0.758104	-2.83252	1.11038	Potassium channel SKOR, putative, expressed
LOC_Os08g31410	3.09256	-1.52263	1.03311	0.808319		-0.905736	-3.06391	1.59685	-0.49287	Sulfate transporter, putative, expressed
LOC_Os03g06520	2.84451	2.39485	0.438519	-0.19988		-2.71993	5.02333	0.181895	2.55016	Sulfate transporter, putative, expressed
LOC_Os07g12890	2.93468	-0.633347	1.04786	1.8443		-2.13024	-0.45282	-0.701783	1.41596e-08	Metal cation transporter, putative, expressed
The value indicates Log2 Fold change in expression of the gene under the reproductive stage drought stress over the control conditions.
	N 22= Nagina 22
	IR64= IR 64.
	NA= No expression of the gene was detected.
	FC= Fold change
