# Supplementary material for: Molecular basis of genetic plasticity to varying environmental conditions on growing rice by dry/direct-sowing and exposure to drought stress: Insights for DSR varietal development
Source: Front Plant Sci. 2022 Oct 24;13:1013207. doi: 10.3389/fpls.2022.1013207 (PMC9638133; doi:10.3389/fpls.2022.1013207)
Supplement: Supplementary file 8 [file Table_8.xlsx]

## Sheet: Sheet1 (2)
Supplementary Table S13: Differentially expressed genes associated with terpenoid biosynthesis under drought stress in rice cultivars.
Method of planting®	Direct-sown					Transplanted				Annotation
Gene ID	N 22, Leaf Log2 FC	IR 64, Leaf Log2 FC	N 22, Root Log2 FC	IR 64, Root Log2 FC		N 22, Leaf Log2 FC	IR 64, Leaf Log2 FC	N 22, Root Log2 FC	IR 64, Root Log2 FC
LOC_Os04g37619	5.61096	-1.09011	-0.125424	0.12796		0.515287	-2.68076	0.687582	0.851705	Zeaxanthin epoxidase, chloroplast precursor, putative, expressed
LOC_Os02g45660	4.22313	-1.05146	1.0007	-0.432548		-0.980043	-0.560729	2.54316	-0.507967	2-C-methyl-D-erythritol 2,4-cyclodiphosphate synthase, chloroplast precursor, expressed
LOC_Os02g09750	4.01916	-1.23318	0.907621	-0.457673		-0.622279	-2.25301	0.101826	-0.0436022	Lycopene beta cyclase, chloroplast precursor, putative, expressed
LOC_Os01g39960	3.96934	-1.5811	3.33985	1.6793		-0.19981	-1.52049	4.14872	-0.157375	Lycopene epsilon cyclase, chloroplast precursor, putative, expressed
LOC_Os05g33840	3.16716	1.52319	-1.41186	-0.906319		-1.02424	0.366054	-0.748314	1.20864	Transketolase, putative, expressed
LOC_Os02g39160	3.00349	-0.81897	1.53005	-0.316122		-1.77765	-0.732145	3.14358	-0.496609	Hydroxymethylbutenyl 4-diphosphate synthase, putative, expressed
LOC_Os03g08570	2.7408	-0.949734	0.866733	1.07327		0.212236	-2.22119	0.553313	-0.519283	Amine oxidase, flavin-containing, domain containing protein, expressed
LOC_Os07g10490	2.68439	-0.976188	0.23816	-0.164093		-0.0205206	-1.3782	0.265919	0.266862	Zeta-carotene desaturase, chloroplast/chromoplast precursor, putative, expressed
LOC_Os11g36440	2.41951	-0.170509	-0.0561431	-0.934111		-0.849503	-2.65402	-0.0289359	-1.37231	Amine oxidase, flavin-containing, domain containing protein, expressed
LOC_Os08g32630	2.29283	-1.25117	0.222393	-1.42288		-0.423684	-2.21841	0.55679	1.21388	FAD dependent oxidoreductase, putative, expressed
The value indicates Log2 Fold change in expression of the gene under the reproductive stage drought stress over the control conditions.
	N 22= Nagina 22
	IR64= IR 64.
	NA= No expression of the gene was detected.
	FC= Fold change
