# Supplementary material for: Molecular basis of genetic plasticity to varying environmental conditions on growing rice by dry/direct-sowing and exposure to drought stress: Insights for DSR varietal development
Source: Front Plant Sci. 2022 Oct 24;13:1013207. doi: 10.3389/fpls.2022.1013207 (PMC9638133; doi:10.3389/fpls.2022.1013207)
Supplement: Supplementary file 9 [file Table_9.xlsx]

## Sheet: Sheet1 (2)
Supplementary Table S14: Differentially expressed genes associated with chromatin assembly and epigenetic regulation of gene expression under drought stress in rice.
Method of planting®	Direct-sown					Transplanted				Annotation
Gene ID	N 22, Leaf Log2 FC	IR 64, Leaf Log2 FC	N 22, Root Log2 FC	IR 64, Root Log2 FC		N 22, Leaf Log2 FC	IR 64, Leaf Log2 FC	N 22, Root Log2 FC	IR 64, Root Log2 FC
LOC_Os04g11970	-1.82842	-3.13926	3.83289	1.31007		5.54223	-8.14652	0.814339	-4.35724	O-methyltransferase, putative, expressed
LOC_Os03g20430	-8.46612	NA	3.44268	NA		3.08281	NA	-3.03274	NA	Histone-lysine N-methyltransferase, H3 lysine-9 specific SUVH8, expressed
LOC_Os03g14669	2.77248	-2.94979	2.32193	5.5601		0.650284	-3.38924	-3.7697	-0.915401	Core histone H2A/H2B/H3/H4, putative, expressed
LOC_Os07g38300	2.7416	-0.990972	1.43238	1.2195		0.183746	-2.16111	0.878769	0.0651066	Ribosome recycling factor, putative, expressed
LOC_Os02g56020	-0.429564	0.0459909	1.24606	-0.0808013		0.66927	-0.311914	-0.0632409	-0.0877382	Methyltransferase, putative, expressed
LOC_Os03g01200	0.467172	-5.31276	1.20923	-1.2953		0.574035	-3.8262	0.583675	-1.97375	SNF2 family N-terminal domain containing protein, expressed
LOC_Os02g36710	-1.45493	0.587976	1.00501	-0.367234		0.192071	-0.0529198	0.384208	0.992214	SET, putative, expressed
LOC_Os03g02010	-0.0734277	-0.453827	0.238305	0.112129		-0.412344	-1.03172	0.0202368	0.450137	DNA methyltransferase protein, putative, expressed
LOC_Os03g05710	-1.4309	1.03461	0.209734	0.544844		0.706213	-0.0622041	-0.532336	1.04446	Acetyltransferase, GNAT family, putative, expressed
LOC_Os05g01250	1.49547	0.551851	-0.55414	-0.830662		0.793145	1.41349	-0.234078	0.562069	SNF7 domain containing protein, putative, expressed
LOC_Os08g07740	3.76866	-2.01851	-0.59136	-1.06844		0.0806966	-0.124113	-1.59005	-3.35724	Histone-like transcription factor and archaeal histone, putative, expressed
LOC_Os07g41580	2.5024	-0.388755	-1.61992	1.72862		-1.38993	0.0988943	-1.84462	0.967322	Histone-like transcription factor and archaeal histone, putative, expressed
LOC_Os03g56370	1.77905	-2.53168	-4.44268	1.53246		-2.80771	-2.79364	-1.44778	-2.68094	Methyltransferase, putative, expressed
The value indicates Log2 Fold change in expression of the gene under the reproductive stage drought stress over the control conditions.
	N 22= Nagina 22
	IR64= IR 64.
	NA= No expression of the gene was detected.
	FC= Fold change
