# Supplementary material for: Molecular basis of genetic plasticity to varying environmental conditions on growing rice by dry/direct-sowing and exposure to drought stress: Insights for DSR varietal development
Source: Front Plant Sci. 2022 Oct 24;13:1013207. doi: 10.3389/fpls.2022.1013207 (PMC9638133; doi:10.3389/fpls.2022.1013207)
Supplement: Supplementary file 11 [file Table_11.xlsx]

## Sheet: N22
Supplementary Table S16: Differential expression of genes for redox homeostasis in rice on changing the methods of planting.
Gene ID	N 22, Leaf DS Log2 FC	N 22, Leaf DS®TP Log2FC		N 22, Leaf TP Log2 FC	N 22, Leaf TP®DS log2FC		N 22, Root DS Log2 FC	N 22, Root DS®TP Log2FC		N 22, Root TP Log2 FC	N 22, Root TP®DS log2FC	Annotation
	Leaf						Root
LOC_Os07g29410	8.76977	-2.48401		-0.0786462	5.71952		1.46949	-0.0291863		0.96982	0.427729	Thioredoxin, putative, expressed
LOC_Os01g27140	7.44714	-2.46991		-1.35988	4.42217		NA	NA		NA	NA	OsGrx_C7 - glutaredoxin subgroup III, expressed
LOC_Os12g35330	6.97766	NA		NA	NA		NA	-4.44678		-3.44778	NA	OsGrx_C12 - glutaredoxin subgroup III, expressed
LOC_Os01g13480	5.81563	-2.85164		-2.56785	5.20051		-3.97728	-6.85584		-4.85684	-3.36481	Glutaredoxin, putative, expressed
LOC_Os12g08730	5.72118	-2.32437		-0.444845	3.63871		1.35315	0.486891		0.32151	2.28224	Thioredoxin, putative, expressed
LOC_Os03g07470	5.27722	NA		NA	NA		-3.30743	-7.03174		-6.03273	-8.8746	Glutaredoxin, putative, expressed
LOC_Os01g68480	5.20432	-1.92073		-0.583709	4.94555		0.782409	-0.489522		2.39701	1.07714	Thioredoxin, putative, expressed
LOC_Os06g09610	5.18636	-2.24858		-0.821165	2.82274		1.21681	0.43519		1.04301	2.37168	Peroxiredoxin, putative, expressed
LOC_Os03g55820	5.09154	-1.34952		0.170639	3.88263		0.687463	0.00130457		0.326903	1.17141	Thioredoxin, putative, expressed
LOC_Os02g35900	5.00364	-2.08294		-0.352944	3.46439		-6.76461	-0.226488		-0.227481	0.197431	Thioredoxin, putative, expressed
LOC_Os01g07376	4.01512	-0.797169		-0.349268	3.24253		1.36156	0.294939		1.47974	0.482365	Thioredoxin, putative, expressed
LOC_Os03g21000	3.72513	-1.19927		-1.74057	3.34821		0.474799	0.477223		0.266475	1.08092	Thioredoxin, putative, expressed
LOC_Os07g48510	3.62729	1.61756		4.73816	-3.21844		2.10692	-2.20049		0.981736	-1.04358	Thioredoxin, putative, expressed
LOC_Os05g10930	3.51262	-0.408341		-0.971355	2.73514		-1.77026	-1.64099		-0.831126	-2.07162	OsGrx_C15 - glutaredoxin subgroup III, expressed
LOC_Os09g38670	3.12732	-1.89869		-2.65677	2.74291		-1.43296	-1.36543		-1.80383	-1.12283	Thioredoxin, putative, expressed
LOC_Os04g36640	3.03618	-1.43275		-0.745934	2.54021		0.819084	0.328949		0.694737	0.267821	Dehydration-responsive element-binding protein
LOC_Os04g57930	2.99543	-1.27505		-0.50298	3.09675		-0.349118	-0.210699		0.125724	0.560293	Thioredoxin, putative, expressed
LOC_Os12g07650	2.89524	-1.02388		0.540479	0.986241		-0.771523	-1.17402		0.325415	-1.51229	OsGrx_S16 - glutaredoxin subgroup II, expressed
LOC_Os04g53740	2.63963	1.0253		0.823119	1.54653		0.515077	-0.399596		-0.0895876	-0.0855867	Thioredoxin, putative, expressed
LOC_Os05g39450	2.59031	-0.727065		0.0698083	-0.593691		-2.60358	-2.02826		-2.23871	-1.69565	Glutaredoxin, putative, expressed
LOC_Os02g56850	2.53332	-0.0880737		-0.448373	2.64189		-0.0815961	0.633335		0.472795	0.178903	Glutathione reductase, putative, expressed
LOC_Os02g09940	2.47918	-2.15288		-2.37215	1.64389		2.70843	3.30304		3.47031	2.39842	Peroxiredoxin, putative, expressed
LOC_Os03g24030	2.29992	-0.44846		-0.695163	1.7181		-0.280932	-0.887508		-0.971776	-0.829163	Glutaredoxin, putative, expressed
LOC_Os03g59170	2.29728	-0.565706		1.08186	0.106592		-0.565619	-0.79409		-0.24472	-0.718809	OsAPRL5 adenosine 5'-phosphosulfate reductase-like OsAPRL5
LOC_Os11g43520	2.12814	-0.469907		1.34056	-3.19043		2.44268	4.43858		4.43759	NA	OsGrx_C17 - glutaredoxin subgroup III, expressed
LOC_Os07g46570	2.02831	-1.47748		-2.3285	2.54935		-1.23291	-1.61892		-1.22399	-2.0766	Glutaredoxin, putative, expressed
The value indicates Log2 Fold change in expression of the gene under the reproductive stage drought stress over the control conditions.
	N 22= Nagina 22
	DS= Direct-sown
	TP= Transplanted
	DS®TP= Seeds from the continously direct-sown plants were grown by transplanting.
	TP®DS = Seeds from the continously transplanted plants were grown by direct showing.
	FC= Fold change
	NA= No expression of the gene was detected
