# Supplementary material for: Molecular basis of genetic plasticity to varying environmental conditions on growing rice by dry/direct-sowing and exposure to drought stress: Insights for DSR varietal development
Source: Front Plant Sci. 2022 Oct 24;13:1013207. doi: 10.3389/fpls.2022.1013207 (PMC9638133; doi:10.3389/fpls.2022.1013207)
Supplement: Supplementary file 12 [file Table_12.xlsx]

## Sheet: N22
Supplementary Table S17: Differential expression of transcription factors in rice tissues on changing the methods of planting.
Gene ID	N 22, Leaf DS Log2 FC	N 22, Leaf DS®TP Log2FC		N 22, Leaf TP Log2 FC	N 22, Leaf TP®DS log2FC		N 22, Root DS Log2 FC	N 22, Root DS®TP Log2FC		N 22, Root TP Log2 FC	N 22, Root TP®DS log2FC	Annotation
	Leaf						Root
LOC_Os11g29870	11.3961	-1.38502		1.71467	9.13641		0.0672151	-0.228162		1.57652	0.439975	WRKY72, expressed
LOC_Os05g49100	10.4867	1.79955		0.00269424	9.49898		0.124696	-0.342897		1.03897	-1.13119	WRKY49, expressed
LOC_Os05g50610	9.38574	-1.13648		-0.359876	8.39945		-2.04264	0.740066		2.2729	-1.20367	WRKY8, expressed
LOC_Os06g44010	7.86218	-3.45342		-1.55489	7.8816		-2.4929	-2.42368		0.588767	-4.19303	WRKY28, expressed
LOC_Os03g21710	5.86218	-9.66747		1.4244	3.86218		-4.94953	-6.514		-2.73539	-6.1265	WRKY79, expressed
LOC_Os05g40080	5.86218	1.97278		NA	3.42218		-4.58496	-7.65623		-0.62958	-4.97249	WRKY54, expressed
LOC_Os12g02400	5.64189	NA		NA	2.46319		-1.83399	-8.09063		-0.327017	-2.83819	WRKY114, expressed
LOC_Os05g04640	5.10133	0.800075		-1.76323	6.60703		0.15997	-0.249921		-0.0147393	0.0799947	WRKY5, expressed
LOC_Os11g02480	4.98138	-0.934576		0.186235	3.816		-0.126704	-0.567763		0.851226	-0.598356	WRKY46, expressed
LOC_Os01g18584	4.60354	-0.485752		-0.316756	5.03544		-0.750121	0.124168		-0.763862	0.101555	WRKY9, expressed
LOC_Os05g46020	4.4938	-0.512779		-0.732227	4.37349		0.328683	-0.81998		1.21	-0.929192	WRKY7, expressed
LOC_Os03g58420	4.27722	-4.91259		1.22509	NA		-0.45226	-2.81936		-1.07785	-1.86626	WRKY6, expressed
LOC_Os06g05380	4.19209	-3.20687		0.0654297	3.37181		-2.26559	-3.8433		-1.35244	-2.41329	WRKY73, expressed
LOC_Os07g27670	3.9775	0.0606078		0.640124	0.510009		3.01197	-1.22649		-1.72498	2.03201	WRKY115, expressed
LOC_Os01g14440	3.94468	-2.29942		0.623694	1.39205		-1.70068	-2.05002		-0.529644	-2.66812	WRKY1, expressed
LOC_Os01g40260	3.79802	-2.01534		-1.31602	4.45198		-1.29235	-2.42363		0.472612	-1.15905	WRKY77, expressed
LOC_Os05g49620	3.74143	-1.14798		-0.485407	3.88638		-2.25931	-3.11372		-0.0772389	-3.63413	WRKY19, expressed
LOC_Os01g47560	3.69142	0.468287		0.819327	2.70196		-1.06863	-0.913528		-0.182144	-1.07064	WRKY16, expressed
LOC_Os03g20550	3.4662	1.96609		1.72005	3.47135		-0.0969617	-0.493222		-0.140579	0.88225	WRKY55, expressed
LOC_Os12g02450	3.4195	-3.03819		-1.50074	4.83747		-8.00703	-3.32602		-0.519662	-7.80959	WRKY64, expressed
LOC_Os01g54600	3.30924	-1.66914		0.675513	0.424723		-0.668333	-1.82202		-0.671756	-1.80569	WRKY13, expressed
LOC_Os08g38990	3.13181	1.18217		1.64012	0.556283		2.20436	1.01618		0.798372	1.9813	WRKY30, expressed
LOC_Os07g02060	3.00447	-0.722673		1.65295	2.07465		-0.15788	-0.87134		-1.73627	-0.838193	WRKY29, expressed
LOC_Os04g21950	2.8766	-0.29667		-0.275678	1.87087		-1.13338	-1.35588		-0.943233	-1.45338	WRKY51, expressed
LOC_Os05g40070	2.83454	3.33744		-0.359875	4.78684		-4.41636	-2.16672		-0.477394	-3.78283	WRKY84, expressed
LOC_Os12g02420	2.78032	-0.308363		-0.481062	2.9314		0.29888	-0.452241		0.220537	-1.09087	WRKY97, expressed
LOC_Os09g25070	2.70901	-5.72792		-1.86657	-0.0205054		-3.65025	-1.57346		1.0934	-2.45282	WRKY62, expressed
LOC_Os09g30400	2.69514	-0.367132		-0.0677793	2.8821		-0.228536	0.382785		0.244411	0.282454	WRKY90, expressed
LOC_Os12g32250	2.57022	-0.665828		1.23775	1.53846		-0.552454	-0.516931		0.566392	-0.998939	WRKY96, expressed
LOC_Os02g26430	2.53498	-3.39776		-1.13748	2.33705		-3.45735	-5.53548		-1.14415	-5.2372	WRKY42, expressed
LOC_Os01g09100	2.50697	1.39799		1.90316	2.16932		-3.88362	-0.223105		-0.0941403	-2.72518	WRKY10, expressed
LOC_Os05g27730	2.36483	-1.70109		0.390182	1.43813		-1.72789	-2.53159		-1.04978	-2.8847	WRKY53, expressed
LOC_Os01g53040	2.34912	-8.81947		1.92306	-7.59247		-1.4982	-1.98881		-1.47813	-2.59328	WRKY14, expressed
LOC_Os03g55080	2.282	-1.80364		-0.484267	1.86189		-2.38419	-2.08731		-0.714422	-2.27927	WRKY3, expressed
LOC_Os04g51560	2.10228	0.219538		-0.708831	2.57033		-1.0492	-1.67862		-1.1411	-1.25352	WRKY68, expressed
LOC_Os08g33150	9.76906	-2.27663		-0.857969	10.7753		-1	-1.09156		-5.53523	0.441357	MYB family transcription factor, putative, expressed
LOC_Os02g07170	9.17438	-1.13733		1.45509	5.06695		1.08092	0.715797		4.26059	-0.0435766	MYB family transcription factor, putative, expressed
LOC_Os11g35390	7.5105	2.43646		-0.74151	9.41724		0.999998	5.43858		NA	-2.24526	MYB family transcription factor, putative, expressed
LOC_Os02g14490	6.73665	-0.11941		-0.874449	8.09459		-1.94278	-2.88674		-1.30277	-2.21483	MYB family transcription factor, putative, expressed
LOC_Os06g35140	6.66743	1.88703		-1.1053	8.16932		-1.49125	-2.48843		-2.65169	-1.87199	MYB family transcription factor, putative, expressed
LOC_Os12g37970	6.59091	0.519543		-0.781058	6.89968		0.118661	-1.11255		-1.35512	0.611231	MYB family transcription factor, putative, expressed
LOC_Os01g13740	6.49465	-1.88325		-0.955802	5.21765		0.192645	2.48133		-4.7697	1.14496	MYB-like DNA-binding domain containing protein
LOC_Os07g48870	6.27722	1.53009		1.64012	6.42217		0.942285	-1.9612		0.217718	-1.92041	MYB family transcription factor, putative, expressed
LOC_Os06g14700	6.08457	5.49633		NA	6.94573		NA	NA		NA	NA	MYB-like DNA-binding domain containing protein
LOC_Os02g49986	5.19209	4.1427		NA	2.14942		2.90689	3.51048		0.509484	4.66775	MYB family transcription factor, putative, expressed
LOC_Os01g74410	5.18889	0.667003		0.470607	5.44488		2.43828	-1.2643		-0.388277	0.933531	MYB family transcription factor, putative, expressed
LOC_Os11g47460	4.54798	0.46758		-1.52615	5.45523		1.92084	-0.561698		-0.785539	0.84019	MYB family transcription factor, putative, expressed
LOC_Os03g27090	4.27722	NA		NA	2.27722		-3.9542	-4.338		-4.33899	-8.7844	MYB family transcription factor, putative, expressed
LOC_Os06g02250	4.27722	2.97278		NA	4.42217		-5.67948	-10.3233		-2.07425	-9.92472	MYB family transcription factor, putative, expressed
LOC_Os06g24070	3.88075	-1.72372		-0.860451	3.24217		4.9542	2.65887		-4.03274	4.51936	MYB-like DNA-binding domain containing protein
LOC_Os12g39640	3.8817	0.910615		-0.0943521	3.64869		2.07006	0.936417		0.0755012	1.0852	MYB family transcription factor, putative, expressed
LOC_Os07g37210	3.41951	4.75891		0.640124	4.20831		0.140178	0.80326		-0.157092	1.00899	MYB family transcription factor, putative, expressed
LOC_Os03g56090	3.21305	1.45066		-1.58227	4.38549		-1.2578	-2.30385		-0.930096	-2.13767	MYB family transcription factor, putative, expressed
LOC_Os06g45890	3.09925	1.31883		1.12291	3.88371		1.34954	0.0112254		2.54172	-0.0528524	MYB family transcription factor, putative, expressed
LOC_Os06g49040	3.04754	0.618629		1.53438	3.17541		-0.263034	-0.816148		-0.344001	0.27068	Myb-like DNA-binding domain containing protein
LOC_Os03g55590	2.97214	0.336584		-0.510134	2.55104		2.03647	1.60713		1.30635	2.31606	MYB family transcription factor, putative, expressed
LOC_Os04g47890	2.67104	0.356064		-1.23434	2.45754		-1.26559	1.77351		1.18756	-2.16332	MYB family transcription factor, putative, expressed
LOC_Os04g42950	2.57151	0.115056		1.44748	1.82786		0.696719	0.380754		0.793512	1.68146	MYB family transcription factor, putative, expressed
LOC_Os01g09590	2.55444	-1.33018		0.866005	0.407529		0.0515303	-0.384944		0.956787	-0.485896	MYB-like DNA-binding domain containing protein
LOC_Os08g34960	2.48662	1.89933		0.755601	2.12634		2.89812	2.77612		0.471349	4.51936	MYB family transcription factor, putative, expressed
LOC_Os04g39470	2.4195	5.67321		NA	3.67993		-7.34957	-2.25202		-6.6957	-4.70945	MYB family transcription factor, putative, expressed
LOC_Os01g03720	2.39094	1.77802		-1.35987	1.13996		0.256014	0.604268		1.85496	-0.203667	MYB family transcription factor, putative, expressed
LOC_Os08g33050	2.33877	-0.443041		-0.306634	2.44693		1.39232	-0.17402		-0.590051	-1.80257	MYB family transcription factor, putative, expressed
LOC_Os03g51110	2.2808	2.47495		0.244195	3.24628		0.625736	0.0968751		0.603266	0.877274	MYB family transcription factor, putative, expressed
LOC_Os07g02800	2.20312	-0.640937		-0.681528	0.766013		2.63579	2.58174		1.14587	3.05933	MYB family transcription factor, putative, expressed
LOC_Os09g23620	2.18247	4.23745		0.225087	4.22742		-2.46333	-1.43732		-1.05761	-2.02616	MYB family transcription factor, putative, expressed
LOC_Os01g49160	2.0672	0.793127		0.903158	1.24253		-3.19015	-2.01947		0.156314	-3.91375	MYB family transcription factor, putative, expressed
LOC_Os05g41240	2.0065	0.0853778		0.20054	1.80843		0.229899	-0.0503184		0.256552	-0.167166	MYB-like DNA-binding domain containing protein
LOC_Os07g48550	9.26552	-1.23295		0.89316	7.31712		-1.32007	-1.42564		0.305103	-0.619039	No apical meristem protein, putative, expressed
LOC_Os08g33910	7.08457	-3.3768		-0.566327	5.42217		1.43296	3.16583		2.40995	2.75815	No apical meristem protein, putative, expressed
LOC_Os09g33490	6.6419	0.323817		-0.154278	7.077		-0.238758	0.173069		1.44088	-0.601569	No apical meristem protein, putative, expressed
LOC_Os11g05614	6.11994	0.0864861		-0.447339	6.62335		-5.31628	-4.79995		-2.29845	-5.41841	No apical meristem protein, putative, expressed
LOC_Os06g51070	5.80033	-3.02637		-1.45247	5.77066		-0.471923	-3.08708		0.833919	-3.36509	No apical meristem protein, putative, expressed
LOC_Os08g42400	4.66788	-1.25113		-0.378203	4.86011		-0.530398	-1.55257		-0.887279	-1.13292	No apical meristem protein, putative, expressed
LOC_Os05g34830	5.59252	-1.34003		0.340334	3.33177		0.329331	-0.561785		0.204662	-0.252032	No apical meristem protein, putative, expressed
LOC_Os12g03040	5.44557	-0.0302077		1.47795	3.86214		-0.457398	-2.24047		0.350765	-1.15871	No apical meristem protein, putative, expressed
LOC_Os12g29330	5.1129	0.203846		-0.557634	4.54299		-0.930224	-1.7103		-1.88122	-1.06875	No apical meristem protein, putative, expressed
LOC_Os08g10080	5.07184	-3.28048		-0.483947	1.55323		-0.529651	-2.73518		-2.05391	-3.12839	No apical meristem protein, putative, expressed
LOC_Os05g34600	4.69545	-0.667999		-1.68008	5.39784		0.0126001	-0.888618		-0.91198	-0.143606	No apical meristem protein, putative, expressed
LOC_Os01g66120	4.61256	-1.80084		-0.0157297	2.00985		-1.82921	-2.06124		-0.452895	-1.67695	No apical meristem protein, putative, expressed
LOC_Os03g21030	4.4784	-2.75002		1.94679	0.11497		-1.73717	-2.65563		-0.931506	-2.93079	No apical meristem protein, putative, expressed
LOC_Os12g41680	4.47469	0.871004		1.3989	2.79063		0.277021	-0.102708		0.637409	0.41689	No apical meristem protein, putative, expressed
LOC_Os08g33670	4.15647	0.274254		0.225086	3.72366		0.482601	-0.322814		0.831798	1.26499	No apical meristem protein, putative, expressed
LOC_Os06g04090	4.06089	2.66623		0.142625	2.41519		0.181297	0.977659		0.431798	-0.865578	No apical meristem protein, putative, expressed
LOC_Os11g08210	3.30331	-1.05072		-0.166008	3.53189		-2.24881	-2.40381		-2.50668	-1.63074	No apical meristem protein, putative, expressed
LOC_Os03g21060	3.2167	-0.649057		1.20036	1.73086		-0.615043	-0.0946364		0.969423	-0.787605	No apical meristem protein, putative, expressed
LOC_Os04g38720	3.09677	2.5136		0.824549	2.21298		-1.04109	-0.517201		1.24518	0.334085	No apical meristem protein, putative, expressed
LOC_Os01g64310	2.74143	-3.53264		-0.146281	3.47135		-5.36224	-4.81879		-0.708278	-7.07169	No apical meristem protein, putative, expressed
LOC_Os06g01230	2.45785	1.1896		0.672545	2.46908		1.45681	1.17648		1.13241	1.37375	No apical meristem protein, putative, expressed
LOC_Os02g34970	2.41951	0.530093		0.417732	0.616924		1.16547	-0.838811		0.66357	-0.328637	No apical meristem protein, putative, expressed
LOC_Os02g36880	2.30647	-0.66085		0.560464	0.861925		-0.0364682	-0.547532		0.137493	-0.179112	No apical meristem protein, putative, expressed
LOC_Os06g37410	7.59914	1.58899		1.14262	8.06602		2.33704	1.62817		2.53096	1.40894	Helix-loop-helix DNA-binding domain containing protein, expressed
LOC_Os01g33400	7.27722	NA		NA	4.27722		2.60171e-07	-0.527657		-1.52865	0.197431	Helix-loop-helix DNA-binding domain containing protein, expressed
LOC_Os01g06640	7.01942	1.32423		0.407463	6.32822		2.47281	1.57145		2.98077	2.66656	basic Helix-loop-helix, putative, expressed
LOC_Os09g28210	6.16446	3.73955		0.225087	4.01902		-1.99409	-1.16541		-1.4819	-3.39584	bHelix-loop-helix transcription factor, putative, expressed
LOC_Os06g10820	6.11067	7.57268		3.08281	4.57941		-4.44268	NA		NA	-4.24525	Helix-loop-helix DNA-binding domain containing protein, expressed
LOC_Os10g40740	6.05777	-1.58782		-1.27511	7.67163		-1.53842	-1.74826		-4.07118	-1.73331	Helix-loop-helix DNA-binding domain containing protein, expressed
LOC_Os03g43810	4.36228	-1.96671		-1.53276	3.24586		2.27684	1.32848		-0.11612	2.12635	Helix-loop-helix DNA-binding domain containing protein, expressed
LOC_Os05g51820	4.27722	NA		NA	2.27722		-4.44268	5.43858		NA	-4.24525	Helix-loop-helix DNA-binding protein, putative, expressed
LOC_Os07g05010	3.22195	-0.976541		0.379564	2.52969		0.313158	-0.661989		0.220203	0.628771	Helix-loop-helix DNA-binding domain containing protein, expressed
LOC_Os01g67480	3.90683	1.05605		-0.128285	3.3194		-1.00899	-1.77936		-1.47364	-1.87867	Helix-loop-helix DNA-binding domain containing protein, expressed
LOC_Os03g17130	3.87894	2.23053		1.30309	4.2649		-1.44057	-2.00409		-5.44777	-0.591064	bHelix-loop-helix transcription factor, putative, expressed
LOC_Os05g46370	3.83454	NA		NA	3.46319		3.90257e-07	-7.53424		-6.53523	-5.24525	bHelix-loop-helix transcription factor, putative, expressed
LOC_Os09g24490	3.0389	2.44298		0.640124	3.36882		0.624386	-0.672564		-0.71443	-0.481414	bHelix-loop-helix family protein, putative, expressed
LOC_Os02g12820	2.83454	-6.49755		-1.94484	2.46319		-1.42626	-8.42405		0.146914	-4.22883	Helix-loop-helix DNA-binding domain containing protein, expressed
LOC_Os05g01256	2.82078	1.02108		0.140329	2.96112		2.43235	1.41094		1.74739	2.82015	Helix-loop-helix DNA-binding domain containing protein, expressed
LOC_Os08g33590	2.66051	1.53009		-0.452985	3.52006		-1.14006	-2.83041		-1.3289	-1.80257	bHelix-loop-helix, putative, expressed
LOC_Os02g45170	2.43423	-1.2851		-0.218007	2.37075		-0.624862	-0.583705		1.3539	-2.74936	Helix-loop-helix DNA-binding protein, putative, expressed
LOC_Os01g57580	2.29921	-0.579532		-0.507975	1.58357		-0.724084	-1.82261		-1.7622	-1.91697	bHelix-loop-helix transcription factor, putative, expressed
LOC_Os02g47660	2.02377	1.21192		0.719851	2.66132		-0.129199	-0.0748482		0.86971	-0.234722	bHelix-loop-helix, putative, expressed
LOC_Os06g17410	7.05923	-1.06187		-0.590442	5.27017		-0.825226	-2.96988		-1.01668	-1.52503	Dof zinc finger domain containing protein, putative, expressed
LOC_Os01g64730	4.55813	3.13712		0.644639	3.48398		1.29931	2.7917		0.727807	2.55696	bZIP transcription factor domain containing protein, expressed
LOC_Os02g58670	4.54494	-0.627921		0.676466	2.3773		-0.209034	-0.158129		0.446018	0.197431	bZIP transcription factor domain containing protein, expressed
LOC_Os10g26620	4.4554	0.65555		-0.43573	3.7732		0.142473	-0.629508		-0.736667	0.411016	dof zinc finger domain containing protein, putative, expressed
LOC_Os12g43790	4.00447	3.97278		NA	1.97949		2.06834	0.00182944		-0.999164	1.42596	bZIP transcription factor domain containing protein, expressed
LOC_Os08g38020	3.9273	-0.432432		-1.43788	1.2649		-0.202817	-1.02826		0.84344	-2.66292	bZIP transcription factor domain containing protein, expressed
LOC_Os02g09830	3.4784	-5.91259		0.640124	4.46319		-1.45297	-2.37565		-0.323537	-2.86434	bZIP transcription factor domain containing protein, expressed
LOC_Os03g20650	3.38913	-1.42336		-0.0426859	1.95677		-0.569477	-1.99946		-1.67115	-2.75158	bZIP transcription factor domain containing protein, expressed
LOC_Os07g48660	3.32393	-1.41332		-0.226125	2.78685		0.249778	-0.980249		-0.867586	-1.9902	bZIP transcription factor domain containing protein, expressed
LOC_Os12g40920	2.94775	-2.30435		0.680823	0.657566		-0.233888	-1.26462		1.03206	-1.09535	bZIP transcription factor domain containing protein, expressed
LOC_Os09g28310	2.73402	0.63382		-0.715496	3.63508		2.18276	1.39528		1.43916	1.12932	bZIP transcription factor, putative, expressed
LOC_Os03g56010	2.53498	NA		NA	1.46319		-0.380822	-0.820012		-2.40597	-1.2765	bZIP transcription factor domain containing protein, expressed
LOC_Os12g06520	2.11354	-0.318743		-0.0179566	1.52823		-0.419103	-0.530051		-0.392985	-0.0365087	bZIP transcription factor domain containing protein, expressed
LOC_Os05g49700	6.82495	2.40877		-1.64786	6.52802		7.39687	6.60851		5.43759	7.09954	AP2 domain containing protein, expressed
LOC_Os06g36000	5.4044	6.92697		NA	3.93369		-1.32193	-1.26713		-3.59005	0.197431	AP2 domain containing protein, expressed
LOC_Os05g03040	5.04938	-0.771868		0.917736	2.87071		-0.698919	-1.73854		-0.933487	-1.56203	AP2 domain containing protein, expressed
LOC_Os03g08490	5.04495	-1.42684		1.85876	2.29059		-2.16659	-2.0347		-0.233015	-3.53117	AP2 domain containing protein, expressed
LOC_Os03g08490	4.70354	-1.42684		0.967834	2.29059		0.76323	-2.0347		-0.592521	-3.53117	AP2 domain containing protein, expressed
LOC_Os07g22770	4.4195	-4.91259		0.962052	2.46319		2.28688	0.358475		2.70063	-0.922863	AP2 domain containing protein, expressed
LOC_Os04g55520	4.2482	-0.182331		0.263154	1.61429		-1.23122	-1.76199		-0.801412	-2.25407	AP2 domain containing protein, expressed
LOC_Os02g32140	4.12405	1.60538		0.154697	2.69221		-1.23799	-1.22963		-0.880343	-0.716123	AP2 domain containing protein, expressed
LOC_Os03g08500	3.6368	-0.213443		0.224277	1.81777		0.044456	-2.01454		-0.53491	-1.4917	AP2 domain containing protein, expressed
LOC_Os09g11460	3.34641	-0.361172		1.34168	0.734593		-3.10367	-2.64009		-2.07405	-2.61326	AP2 domain containing protein, expressed
LOC_Os03g60430	3.23395	2.43698		1.64012	2.35033		0.910733	-1.27846		0.0346571	-0.179638	AP2 domain containing protein, expressed
LOC_Os02g10760	2.89344	-1.4699		-0.359875	1.60547		1.83008	0.143462		0.294471	2.83486	AP2 domain containing protein, expressed
LOC_Os03g60120	2.74835	0.874862		0.29679	2.72894		0.512769	0.270912		-0.412189	0.701831	AP2 domain containing protein, expressed
LOC_Os07g42510	2.58943	-8.91258		-0.836314	1.46318		-2.45511	-3.8904		-1.12057	-4.66775	AP2 domain containing protein, expressed
LOC_Os07g22730	2.4195	-2.4699		0.640124	1.02051		2.49254	0.48571		1.78905	0.871661	AP2 domain containing protein, expressed
LOC_Os05g25260	2.33997	-0.384177		-0.175844	0.821953		-0.938034	-1.71512		-0.0791729	-1.85319	AP2 domain containing protein, expressed
LOC_Os03g22170	2.00447	NA		NA	1.46319		-7.63857	-8.1571		-5.17364	-9.54805	AP2 domain containing protein, expressed
LOC_Os10g39030	6.45961	-2.13012		-0.844357	5.06945		-2.11707	-1.89487		-2.24378	-2.67226	Homeobox domain containing protein, expressed
LOC_Os02g43330	5.80103	3.80518		0.0849089	3.8098		-0.540568	0.574441		0.760446	1.15163	Homeobox associated leucine zipper, putative, expressed
LOC_Os03g06930	5.73183	-1.11328		-0.134992	3.00457		-0.937361	-1.04451		-1.50886	-1.79639	Homeodomain protein, putative, expressed
LOC_Os09g21180	5.48077	-1.55781		-1.80604	2.3671		0.170083	0.919783		-0.0768529	1.13721	Homeobox associated leucine zipper, putative, expressed
LOC_Os03g03260	5.39933	-0.948017		-0.785431	4.69953		-1.22564	-0.141403		-0.835599	-0.777888	Homeobox domain containing protein, expressed
LOC_Os02g05640	4.64189	-5.91259		0.962052	-2.46319		2.12455	0.0739072		1.30611	-0.411378	Homeobox associated leucine zipper, putative, expressed
LOC_Os08g19650	4.52948	-0.23112		0.30843	4.33162		-0.155333	0.406569		-0.222396	0.376128	Homeobox protein knotted-1, putative, expressed
LOC_Os11g06020	3.77977	-2.30384		0.357625	1.51651		1.22512	-1.47581		-0.330356	-0.964358	Homeobox domain containing protein, expressed
LOC_Os06g39906	3.39662	-1.28876		1.28492	0.983075		2.23704	0.653512		1.08548	0.855078	Homeobox domain containing protein, expressed
LOC_Os10g41230	3.27512	0.488514		0.34258	3.21148		1.17857	0.308855		1.07873	1.5925	Homeobox associated leucine zipper, putative, expressed
LOC_Os08g36220	3.24192	-1.1363		-0.291163	1.37298		-0.450661	-2.44965		-0.569293	-3.42315	Homeobox associated leucine zipper, putative, expressed
LOC_Os02g49700	3.20696	-0.713862		-1.36169	2.62808		-0.751157	-1.72937		-1.13039	-2.31088	Homeobox associated leucine zipper, putative, expressed
LOC_Os03g52239	2.96692	-1.6456		-1.28133	2.93271		-1.2348	-1.59532		-1.33328	-1.92758	Homeobox domain containing protein, expressed
LOC_Os03g55990	2.82776	1.67265		1.35032	1.66648		1.85669	0.0437152		-0.535879	2.43681	Homeobox domain containing protein, expressed
LOC_Os09g29460	2.8097	-0.200258		0.042344	0.842387		0.850919	-0.286785		-0.527492	-0.679916	Homeobox associated leucine zipper, putative, expressed
LOC_Os09g35910	2.71632	2.2432		-0.386593	3.0514		-0.00671691	0.00730333		-0.502005	0.731403	Homeobox associated leucine zipper, putative, expressed
LOC_Os02g08544	2.71786	-0.634079		-0.0999868	2.78534		0.112134	-0.453418		-0.28876	-0.735618	Homeobox protein knotted-1, putative, expressed
LOC_Os12g43950	2.65061	0.0924392		0.0764931	3.33836		-0.232409	0.0706004		0.518365	-0.591362	Homeobox domain containing protein, expressed
LOC_Os03g12860	2.5226	1.41462		-0.890391	2.0726		-1.33264	-1.35009		-1.4487	-1.20712	Homeobox associated leucine zipper, putative, expressed
LOC_Os06g43860	2.48466	0.181993		-0.38922	4.38739		0.306047	-0.61392		-0.249396	-0.424993	Homeobox protein knotted-1, putative, expressed
LOC_Os10g01470	2.32911	1.25973		0.714277	2.71524		0.20304	0.0193289		-0.0754785	-0.921457	Homeobox associated leucine zipper, putative, expressed
LOC_Os05g34110	2.09898	-0.208827		-0.375018	1.25234		-0.237468	-0.9714		-0.338409	-0.88773	Homeodomain-related, putative, expressed
LOC_Os04g46220	4.71528	-0.197828		-0.018123	2.18075		-2.39556	-1.38663		-1.05894	-3.8981	Ethylene-responsive transcription factor, putative, expressed
LOC_Os05g34730	4.27722	-6.49755		0.37709	NA		-4.42626	-9.06148		-0.712908	-5.81379	Ethylene-responsive transcription factor ERF020, putative
LOC_Os01g54890	4.03381	-1.81739		-0.963264	2.6492		-3.01042	-1.60409		-1.22341	-2.76164	Ethylene-responsive transcription factor 2, putative, expressed
LOC_Os08g31580	2.46707	-0.852122		-1.43581	1.55292		0.126843	-0.827539		-0.750373	-0.252736	Ethylene-responsive transcription factor, putative, expressed
LOC_Os02g57530	2.24145	0.514572		-0.175676	1.9089		-0.565233	-0.751515		-0.91426	-0.935115	Ethylene receptor, putative, expressed
LOC_Os02g51670	2.08753	-0.202754		-1.10017	2.67619		-0.25617	0.139868		-0.248441	0.567994	Ethylene-responsive transcription factor, putative, expressed
LOC_Os10g38000	6.15646	7.52736		3.08281	6.53408		-4.06848	0.959835		-1.43805	-1.20808	Dehydration-responsive element-binding protein, putative, expressed
LOC_Os04g36640	3.03618	-1.43275		-0.745934	2.54021		0.819084	0.328949		0.694737	0.267821	Dehydration-responsive element-binding protein, putative, expressed
LOC_Os01g53880	5.5364	-0.424583		1.4757	3.29401		-1.86876	-3.01093		-0.807907	-3.23647	OsIAA6 - Auxin-responsive Aux/IAA gene family member, expressed
LOC_Os08g01780	5.09376	-0.791638		-0.847833	4.42615		1.81069	2.37314		1.36788	2.37168	OsIAA25 - Auxin-responsive Aux/IAA gene family member, expressed
LOC_Os06g07040	2.48662	1.97278		NA	1.82786		0.239489	-1.27324		0.142966	-0.784915	OsIAA20 - Auxin-responsive Aux/IAA gene family member, expressed
LOC_Os06g37450	4.79584	-1.36693		-0.815941	3.99951		1.92892	1.92752		1.63234	1.92326	GATA zinc finger domain containing protein, expressed
LOC_Os02g12790	4.45345	-2.83191		-0.633224	2.99996		1.73697	0.995904		-2.44778	2.41982	GATA zinc finger domain containing protein, expressed
LOC_Os06g36930	4.27722	NA		NA	2.27722		1.5025	4.90279		0.994911	2.69993	HSF-type DNA-binding domain containing protein, expressed
LOC_Os01g39020	3.19069	3.61756		1.81005	2.4231		5.44294	3.19754		2.48034	7.29722	HSF-type DNA-binding domain containing protein, expressed
LOC_Os06g35960	2.74786	4.31145		0.299087	1.35415		1.55117	3.89026		1.99491	4.01264	HSF-type DNA-binding domain containing protein, expressed
LOC_Os05g23780	4.27722	5.1427		NA	6.5921		-3.44269	NA		NA	-3.24525	OsMADS70 - MADS-box family gene with M-alpha type-box, expressed
LOC_Os12g21850	4.27722	2.97278		NA	4.42217		-4.02765	1.9959		3.99491	-0.38753	OsMADS73 - MADS-box family gene with M-alpha type-box, expressed
LOC_Os12g21880	2.36888	-0.569443		-0.807335	0.928868		-0.75336	-2.9781		-0.832252	-1.16165	OsMADS74 - MADS-box family gene with M-alpha type-box, expressed
LOC_Os06g01890	2.19409	1.04397		-0.552521	3.46589		3.06609	2.23617		-0.442898	3.48283	MADS-box transcription factor, putative, expressed
LOC_Os01g60020	3.82247	-0.507709		0.454568	2.89278		0.335086	-1.05854		1.50868	-1.24637	NAC domain transcription factor, putative, expressed
LOC_Os06g01480	2.51904	1.00402		0.929631	1.816		0.643144	-0.170105		-0.188801	1.416	NAC domain containing protein, putative, expressed
LOC_Os03g52450	2.0876	-1.08524		-0.948006	2.72673		0.376969	-0.355627		0.180645	-0.806582	GATA transcription factor 25, putative, expressed
LOC_Os07g41370	2.42487	-1.15322		-1.69526	2.92089		-0.298063	0.975662		-0.474607	-0.144981	OsMADS18 - MADS-box family gene with MIKCc type-box, expressed
The value indicates Log2 Fold change in expression of the gene under the reproductive stage drought stress over the control conditions.
	N 22= Nagina 22
	DS= Direct-sown
	TP= Transplanted
	DS®TP= Seeds from the continously direct-sown plants were grown by transplanting.
	TP®DS = Seeds from the continously transplanted plants were grown by direct showing.
	FC= Fold change
	NA= No expression of the gene was detected
