# Supplementary material for: Molecular basis of genetic plasticity to varying environmental conditions on growing rice by dry/direct-sowing and exposure to drought stress: Insights for DSR varietal development
Source: Front Plant Sci. 2022 Oct 24;13:1013207. doi: 10.3389/fpls.2022.1013207 (PMC9638133; doi:10.3389/fpls.2022.1013207)
Supplement: Supplementary file 13 [file Table_13.xlsx]

## Sheet: N22
Supplementary Table S18: Differential expression of genes associated with chromatin assembly and epigenetic regulation of gene expression in rice on changing the methods of planting.
Gene ID	N 22, Leaf DS Log2 FC	N 22, Leaf DS®TP Log2FC		N 22, Leaf TP Log2 FC	N 22, Leaf TP®DS log2FC		N 22, Root DS Log2 FC	N 22, Root DS®TP Log2FC		N 22, Root TP Log2 FC	N 22, Root TP®DS log2FC	Annotation
	Leaf						Root
LOC_Os04g11970	-1.82842	7.20159		5.54223	0.960386		3.83289	-6.53424		0.814339	-1.80257	O-methyltransferase, putative, expressed
LOC_Os03g20430	-8.46612	NA		3.08281	-9.32116		3.44268	-4.03174		-3.03274	NA	Histone-lysine N-methyltransferase, H3 lysine-9 specific SUVH8, putative, expressed
LOC_Os03g14669	2.77248	-2.23086		0.650284	1.79334		2.32193	0.995905		-3.7697	2.19743	Core histone H2A/H2B/H3/H4, putative, expressed
LOC_Os07g38300	2.7416	-1.31729		0.183746	1.38783		1.43238	1.75815		0.878769	1.43963	Ribosome recycling factor, putative, expressed
LOC_Os02g56020	-0.429564	0.709799		0.66927	-0.560587		1.24606	0.288323		-0.0632409	0.922236	Methyltransferase, putative, expressed
LOC_Os03g01200	0.467172	-1.10973		0.574035	0.394532		1.20923	1.23398		0.583675	1.57979	SNF2 family N-terminal domain containing protein, expressed
LOC_Os02g36710	-1.45493	-0.445633		0.192071	-2.6148		1.00501	0.823921		0.384208	0.802723	SET, putative, expressed
LOC_Os03g02010	-0.0734277	-0.86957		-0.412344	0.00348271		0.238305	-0.0126371		0.0202368	-0.0263549	DNA methyltransferase protein, putative, expressed
LOC_Os03g05710	-1.4309	0.649034		0.706213	-2.97437		0.209734	-0.183419		-0.532336	-0.107729	Acetyltransferase, GNAT family, putative, expressed
LOC_Os05g01250	1.49547	-0.197691		0.793145	0.593038		-0.55414	-1.06174		-0.234078	-0.993161	SNF7 domain containing protein, putative, expressed
LOC_Os08g07740	3.76866	-2.27726		0.0806966	0.17214		-0.59136	-4.81145		-1.59005	-5.62274	Histone-like transcription factor and archaeal histone, putative, expressed
LOC_Os07g41580	2.5024	-0.690442		-1.38993	2.40468		-1.61992	-2.17508		-1.84462	-1.7336	Histone-like transcription factor and archaeal histone, putative, expressed
LOC_Os03g56370	1.77905	-3.21558		-2.80771	2.54619		-4.44268	2.58086		-1.44778	1.00479	Methyltransferase, putative, expressed
The value indicates Log2 Fold change in expression of the gene under the reproductive stage drought stress over the control conditions.
	N 22= Nagina 22
	DS= Direct-sown
	TP= Transplanted
	DS®TP= Seeds from the continously direct-sown plants were grown by transplanting.
	TP®DS = Seeds from the continously transplanted plants were grown by direct showing.
	FC= Fold change
	NA= No expression of the gene was detected
